# Supplementary material for: Genome-based approach to evaluate the metabolic potentials and exopolysaccharides production of Bacillus paralicheniformis CamBx3 isolated from a Chilean hot spring
Source: Front Microbiol. 2024 Apr 2;15:1377965. doi: 10.3389/fmicb.2024.1377965 (PMC11018918; doi:10.3389/fmicb.2024.1377965)
Supplement: Supplementary file 2 [file Table_2.xlsx]

## Sheet: Sheet1
Table S2: Kegg module showing the presence and absence of genes in Bacillus paralicheniformis CamBx3
unique_id	kegg_module	module_name	module_category	module_subcategory	module_definition	module_completeness	module_is_complete	kofam_hits_in_module
0	M00001	Glycolysis (Embden-Meyerhof pathway), glucose => pyruvate	Carbohydrate metabolism	Central carbohydrate metabolism	(K00844,K12407,K00845,K00886,K08074,K00918) (K01810,K06859,K13810,K15916) (K00850,K16370,K21071,K00918) (K01623,K01624,K11645,K16305,K16306) K01803 ((K00134,K00150) K00927,K11389) (K01834,K15633,K15634,K15635) K01689 (K00873,K12406)	1	TRUE	K00134,K00134,K00845,K00845,K00845,K00850,K00873,K00927,K01624,K01624,K01624,K01689,K01803,K01810,K15633
1	M00002	Glycolysis, core module involving three-carbon compounds	Carbohydrate metabolism	Central carbohydrate metabolism	K01803 ((K00134,K00150) K00927,K11389) (K01834,K15633,K15634,K15635) K01689 (K00873,K12406)	1	TRUE	K00134,K00134,K00873,K00927,K01689,K01803,K15633
2	M00003	Gluconeogenesis, oxaloacetate => fructose-6P	Carbohydrate metabolism	Central carbohydrate metabolism	(K01596,K01610) K01689 (K01834,K15633,K15634,K15635) K00927 (K00134,K00150) K01803 ((K01623,K01624,K11645) (K03841,K02446,K11532,K01086,K04041),K01622)	1	TRUE	K00134,K00134,K00927,K01610,K01624,K01624,K01624,K01689,K01803,K02446,K04041,K15633
3	M00307	Pyruvate oxidation, pyruvate => acetyl-CoA	Carbohydrate metabolism	Central carbohydrate metabolism	((K00163,K00161+K00162)+K00627+K00382-K13997),K00169+K00170+K00171+(K00172,K00189),K03737	0.75	TRUE	K00161,K00161,K00161,K00382,K00382,K00382,K00627
4	M00009	Citrate cycle (TCA cycle, Krebs cycle)	Carbohydrate metabolism	Central carbohydrate metabolism	(K01647,K05942) (K01681,K01682) (K00031,K00030) (K00164+K00658+K00382,K00174+K00175-K00177-K00176) (K01902+K01903,K01899+K01900,K18118) (K00234+K00235+K00236+K00237,K00239+K00240+K00241-(K00242,K18859,K18860),K00244+K00245+K00246-K00247) (K01676,K01679,K01677+K01678) (K00026,K00025,K00024,K00116)	1	TRUE	K00024,K00031,K00164,K00239,K00240,K00241,K00382,K00382,K00382,K00658,K01647,K01647,K01679,K01681,K01902,K01903
5	M00010	Citrate cycle, first carbon oxidation, oxaloacetate => 2-oxoglutarate	Carbohydrate metabolism	Central carbohydrate metabolism	(K01647,K05942) (K01681,K01682) (K00031,K00030)	1	TRUE	K00031,K01647,K01647,K01681
6	M00011	Citrate cycle, second carbon oxidation, 2-oxoglutarate => oxaloacetate	Carbohydrate metabolism	Central carbohydrate metabolism	(K00164+K00658+K00382,K00174+K00175-K00177-K00176) (K01902+K01903,K01899+K01900,K18118) (K00234+K00235+K00236+K00237,K00239+K00240+K00241-(K00242,K18859,K18860),K00244+K00245+K00246-K00247) (K01676,K01679,K01677+K01678) (K00026,K00025,K00024,K00116)	1	TRUE	K00024,K00164,K00239,K00240,K00241,K00382,K00382,K00382,K00658,K01679,K01902,K01903
7	M00004	Pentose phosphate pathway (Pentose phosphate cycle)	Carbohydrate metabolism	Central carbohydrate metabolism	(K13937,((K00036,K19243) (K01057,K07404))) K00033 K01783 (K01807,K01808) K00615 K00616 (K01810,K06859,K13810,K15916)	1	TRUE	K00033,K00033,K00036,K00615,K00615,K00615,K00616,K01783,K01808,K01810,K07404,K19243
8	M00006	Pentose phosphate pathway, oxidative phase, glucose 6P => ribulose 5P	Carbohydrate metabolism	Central carbohydrate metabolism	(K13937,((K00036,K19243) (K01057,K07404))) K00033	1	TRUE	K00033,K00033,K00036,K07404,K19243
9	M00007	Pentose phosphate pathway, non-oxidative phase, fructose 6P => ribose 5P	Carbohydrate metabolism	Central carbohydrate metabolism	K00615 (K00616,K13810) K01783 (K01807,K01808)	1	TRUE	K00615,K00615,K00615,K00616,K01783,K01808
10	M00580	Pentose phosphate pathway, archaea, fructose 6P => ribose 5P	Carbohydrate metabolism	Central carbohydrate metabolism	(K08094 (K08093,K13812),K13831) K01807	0.666667	FALSE	K08093,K08094
11	M00005	PRPP biosynthesis, ribose 5P => PRPP	Carbohydrate metabolism	Central carbohydrate metabolism	K00948	1	TRUE	K00948
12	M00008	Entner-Doudoroff pathway, glucose-6P => glyceraldehyde-3P + pyruvate	Carbohydrate metabolism	Central carbohydrate metabolism	K00036 (K01057,K07404) K01690 K01625	0.75	TRUE	K00036,K01625,K01625,K07404
13	M00308	Semi-phosphorylative Entner-Doudoroff pathway, gluconate => glycerate-3P	Carbohydrate metabolism	Central carbohydrate metabolism	K05308 K00874 K01625 (K00134 K00927,K00131,K18978)	0.8	TRUE	K00134,K00134,K00874,K00874,K00927,K01625,K01625
14	M00014	Glucuronate pathway (uronate pathway)	Carbohydrate metabolism	Other carbohydrate metabolism	K00012 ((K12447 K16190),(K00699 (K01195,K14756))) K00002 K13247 -- K03331 (K05351,K00008) K00854	0.222222	FALSE	K00012,K00854,K00854
15	M00631	D-Galacturonate degradation (bacteria), D-galacturonate => pyruvate + D-glyceraldehyde 3P	Carbohydrate metabolism	Other carbohydrate metabolism	K01812 K00041 (K01685,K16849+K16850) K00874 (K01625,K17463)	1	TRUE	K00041,K00874,K00874,K01625,K01625,K01685,K01812
16	M00061	D-Glucuronate degradation, D-glucuronate => pyruvate + D-glyceraldehyde 3P	Carbohydrate metabolism	Other carbohydrate metabolism	K01812 K00040 (K01686,K08323) K00874 (K01625,K17463)	0.8	TRUE	K00874,K00874,K01625,K01625,K01686,K01686,K01686,K01686,K01812
17	M00081	Pectin degradation	Carbohydrate metabolism	Other carbohydrate metabolism	K01051 K01184 K01213	0.333333	FALSE	K01051
18	M00632	Galactose degradation, Leloir pathway, galactose => alpha-D-glucose-1P	Carbohydrate metabolism	Other carbohydrate metabolism	K01785 K00849 K00965 K01784	0.75	TRUE	K00849,K01784,K01784,K01784,K01784,K01784,K01784,K01785
19	M00552	D-galactonate degradation, De Ley-Doudoroff pathway, D-galactonate => glycerate-3P	Carbohydrate metabolism	Other carbohydrate metabolism	K01684 K00883 K01631 K00134 K00927	0.6	FALSE	K00134,K00134,K00927,K01684
20	M00129	Ascorbate biosynthesis, animals, glucose-1P => ascorbate	Carbohydrate metabolism	Other carbohydrate metabolism	K00963 K00012 K00699 K01195 K00002 K01053 K00103	0.285714	FALSE	K00012,K00963,K00963
21	M00114	Ascorbate biosynthesis, plants, fructose-6P => ascorbate	Carbohydrate metabolism	Other carbohydrate metabolism	K01809 K17497 K00966 K10046 K14190 K10047 K17744 K00225	0.125	FALSE	K01809,K01809
22	M00550	Ascorbate degradation, ascorbate => D-xylulose-5P	Carbohydrate metabolism	Other carbohydrate metabolism	K02821+K02822+K03475 K03476 K03078 K03079 K03077	0.4	FALSE	K02821,K02822,K03077,K03077,K03475
23	M00854	Glycogen biosynthesis, glucose-1P => glycogen/starch	Carbohydrate metabolism	Other carbohydrate metabolism	(K00963 (K00693+K00750,K16150,K16153,K13679,K20812)),(K00975 (K00703,K13679,K20812)) (K00700,K16149)	1	TRUE	K00700,K00703,K00963,K00963,K00975,K00975
24	M00855	Glycogen degradation, glycogen => glucose-6P	Carbohydrate metabolism	Other carbohydrate metabolism	(K00688,K16153) (K01196,((K00705,K22451) (K02438,K01200))) (K15779,K01835,K15778)	0.75	TRUE	K00688,K01200,K01835
25	M00565	Trehalose biosynthesis, D-glucose 1P => trehalose	Carbohydrate metabolism	Other carbohydrate metabolism	K00975 K00703 (K00700,K16149) K01214 K06044 K01236	0.5	FALSE	K00700,K00703,K00975,K00975
26	M00549	Nucleotide sugar biosynthesis, glucose => UDP-glucose	Carbohydrate metabolism	Other carbohydrate metabolism	(K00844,K00845,K12407,K00886) (K01835,K15779,K15778) (K00963,K12447)	1	TRUE	K00845,K00845,K00845,K00963,K00963,K01835
27	M00554	Nucleotide sugar biosynthesis, galactose => UDP-galactose	Carbohydrate metabolism	Other carbohydrate metabolism	K00849 K00965	0.5	FALSE	K00849
28	M00892	UDP-N-acetyl-D-glucosamine biosynthesis, eukaryotes, glucose => UDP-GlcNAc	Carbohydrate metabolism	Other carbohydrate metabolism	(K00844,K12407,K00845) K01810 K00820 K00621 K01836 K00972	0.5	FALSE	K00820,K00845,K00845,K00845,K01810
29	M00909	UDP-N-acetyl-D-glucosamine biosynthesis, prokaryotes, glucose => UDP-GlcNAc	Carbohydrate metabolism	Other carbohydrate metabolism	K00845 (K01810,K13810,K15916) K00820 K03431 K04042	1	TRUE	K00820,K00845,K00845,K00845,K01810,K03431,K04042
30	M00012	Glyoxylate cycle	Carbohydrate metabolism	Other carbohydrate metabolism	K01647 (K01681,K01682) K01637 (K01638,K19282) (K00026,K00025,K00024)	1	TRUE	K00024,K01637,K01638,K01647,K01647,K01681
31	M00373	Ethylmalonyl pathway	Carbohydrate metabolism	Other carbohydrate metabolism	K00626 K00023 K17865 K14446 K14447 K14448 K14449 K08691 K14451 K01965+K01966 K05606 K01847	0.0833333	FALSE	K00626,K00626
32	M00740	Methylaspartate cycle	Carbohydrate metabolism	Other carbohydrate metabolism	K01647 K01681 K00031 K00261 K19268+K01846 K04835 K19280 K14449 K19281 K19282 K00024	0.363636	FALSE	K00024,K00031,K01647,K01647,K01681
33	M00532	Photorespiration	Carbohydrate metabolism	Other carbohydrate metabolism	(K01601-K01602) K19269 K11517 K03781 K14272 K00600 K00830 (K15893,K15919) K15918 K00281+K00605+K00382+K02437	0.375	FALSE	K00382,K00382,K00382,K00600,K00605,K00830,K02437,K03781,K03781,K03781
34	M00013	Malonate semialdehyde pathway, propanoyl-CoA => acetyl-CoA	Carbohydrate metabolism	Other carbohydrate metabolism	(K00248,K00232) (K07511,K14729) K05605 K23146 K00140	0.4	FALSE	K00140,K00140,K00248,K00248
35	M00131	Inositol phosphate metabolism, Ins(1,3,4,5)P4 => Ins(1,3,4)P3 => myo-inositol	Carbohydrate metabolism	Other carbohydrate metabolism	K01106 K01107 K01109 K01092	0.25	FALSE	K01092
36	M00165	Reductive pentose phosphate cycle (Calvin cycle)	Energy metabolism	Carbon fixation	K00855 (K01601-K01602) K00927 (K05298,K00150,K00134) (K01623,K01624) (K03841,K02446,K11532,K01086) K00615 (K01623,K01624) (K01100,K11532,K01086) K00615 (K01807,K01808)	0.727273	FALSE	K00134,K00134,K00615,K00615,K00615,K00927,K01624,K01624,K01624,K01808,K02446
37	M00166	Reductive pentose phosphate cycle, ribulose-5P => glyceraldehyde-3P	Energy metabolism	Carbon fixation	K00855 (K01601-K01602) K00927 (K05298,K00150,K00134)	0.5	FALSE	K00134,K00134,K00927
38	M00167	Reductive pentose phosphate cycle, glyceraldehyde-3P => ribulose-5P	Energy metabolism	Carbon fixation	(K01623,K01624) (K03841,K02446,K11532,K01086) K00615 (K01623,K01624) (K01100,K11532,K01086) K00615 (K01807,K01808)	0.857143	TRUE	K00615,K00615,K00615,K01624,K01624,K01624,K01808,K02446
39	M00168	CAM (Crassulacean acid metabolism), dark	Energy metabolism	Carbon fixation	K01595 (K00025,K00026,K00024)	0.5	FALSE	K00024
40	M00169	CAM (Crassulacean acid metabolism), light	Energy metabolism	Carbon fixation	K00029 K01006	0.5	FALSE	K00029,K00029,K00029
41	M00172	C4-dicarboxylic acid cycle, NADP - malic enzyme type	Energy metabolism	Carbon fixation	K01595 K00051 K00029 K01006	0.25	FALSE	K00029,K00029,K00029
42	M00170	C4-dicarboxylic acid cycle, phosphoenolpyruvate carboxykinase type	Energy metabolism	Carbon fixation	K01595 K14454 K14455 K01610	0.25	FALSE	K01610
43	M00173	Reductive citrate cycle (Arnon-Buchanan cycle)	Energy metabolism	Carbon fixation	(K00169+K00170+K00171+K00172,K03737) ((K01007,K01006) K01595,K01959+K01960,K01958) K00024 (K01676,K01679,K01677+K01678) (K00239+K00240-K00241-K00242,K00244+K00245-K00246-K00247,K18556+K18557+K18558+K18559+K18560) (K01902+K01903) (K00174+K00175-K00177-K00176) K00031 (K01681,K01682) (K15230+K15231,K15232+K15233 K15234)	0.7	FALSE	K00024,K00031,K00239,K00240,K00241,K01679,K01681,K01902,K01903,K01958
44	M00376	3-Hydroxypropionate bi-cycle	Energy metabolism	Carbon fixation	(K02160+K01961+K01962+K01963) K14468 K14469 K15052 K05606 (K01847,K01848+K01849) (K14471+K14472) (K00239+K00240+K00241) K01679 K08691 K14449 K14470 K09709	0.230769	FALSE	K00239,K00240,K00241,K01679,K01961,K01961,K01962,K01963,K02160
45	M00375	Hydroxypropionate-hydroxybutylate cycle	Energy metabolism	Carbon fixation	(K01964+K15037+K15036) K15017 K15039 K15018 K15019 K15020 K05606 (K01848+K01849) (K15038,K15017) K14465 (K14466,K18861) K14534 K15016 K00626	0.0714286	FALSE	K00626,K00626
46	M00374	Dicarboxylate-hydroxybutyrate cycle	Energy metabolism	Carbon fixation	(K00169+K00170+K00171+K00172) K01007 K01595 K00024 (K01677+K01678) (K00239+K00240-K00241-K18860) (K01902+K01903) (K15038,K15017) K14465 (K14467,K18861) K14534 K15016 K00626	0.307692	FALSE	K00024,K00239,K00240,K00241,K00626,K00626,K01902,K01903
47	M00377	Reductive acetyl-CoA pathway (Wood-Ljungdahl pathway)	Energy metabolism	Carbon fixation	K00198 K05299-K15022 K01938 K01491 K00297 K15023 K14138+K00197+K00194	0.285714	FALSE	K01491,K01938
48	M00579	Phosphate acetyltransferase-acetate kinase pathway, acetyl-CoA => acetate	Energy metabolism	Carbon fixation	(K00625,K13788,K15024) K00925	1	TRUE	K00625,K00925
49	M00620	Incomplete reductive citrate cycle, acetyl-CoA => oxoglutarate	Energy metabolism	Carbon fixation	(K00169+K00170+K00171+K00172) (K01959+K01960) K00024 (K01677+K01678) (K18209+K18210) (K01902+K01903) (K00174+K00175+K00176+K00177)	0.285714	FALSE	K00024,K01902,K01903
50	M00567	Methanogenesis, CO2 => methane	Energy metabolism	Methane metabolism	(K00200+K00201+K00202+K00203-K11261+(K00205,K11260,K00204)) K00672 K01499 (K00319,K13942) K00320 (K00577+K00578+K00579+K00580+K00581-K00582-K00583+K00584) (K00399+K00401+K00402) (K22480+K22481+K22482,K03388+K03389+K03390,K08264+K08265,K03388+K03389+K03390+K14127+(K14126+K14128,K22516+K00125))	0.0625	FALSE	K08264
51	M00357	Methanogenesis, acetate => methane	Energy metabolism	Methane metabolism	((K00925 K00625),K01895) (K00193+K00197+K00194) (K00577+K00578+K00579+K00580+K00581-K00582-K00583+K00584) (K00399+K00401+K00402) (K22480+K22481+K22482,K03388+K03389+K03390,K08264+K08265,K03388+K03389+K03390+K14127+(K14126+K14128,K22516+K00125))	0.416667	FALSE	K00625,K00925,K01895,K08264
52	M00356	Methanogenesis, methanol => methane	Energy metabolism	Methane metabolism	K14080+K04480+K14081 K00399+K00401+K00402 (K22480+K22481+K22482,K03388+K03389+K03390,K08264+K08265,K03388+K03389+K03390+K14127+(K14126+K14128,K22516+K00125))	0.166667	FALSE	K08264
53	M00563	Methanogenesis, methylamine/dimethylamine/trimethylamine => methane	Energy metabolism	Methane metabolism	K14082 ((K16177-K16176),(K16179-K16178),(K14084-K14083)) K00399+K00401+K00402 (K22480+K22481+K22482,K03388+K03389+K03390,K08264+K08265,K03388+K03389+K03390+K14127+(K14126+K14128,K22516+K00125))	0.125	FALSE	K08264
54	M00358	Coenzyme M biosynthesis	Energy metabolism	Methane metabolism	K08097 K05979 K05884 K13039+K06034	0.25	FALSE	K08097
55	M00346	Formaldehyde assimilation, serine pathway	Energy metabolism	Methane metabolism	K00600 K00830 K00018 K11529 K01689 K01595 K00024 K08692+K14067 K08691	0.444444	FALSE	K00024,K00600,K00830,K01689
56	M00345	Formaldehyde assimilation, ribulose monophosphate pathway	Energy metabolism	Methane metabolism	(((K08093,K13812) K08094),K13831) (K00850,K16370) K01624	1	TRUE	K00850,K01624,K01624,K01624,K08093,K08094
57	M00344	Formaldehyde assimilation, xylulose monophosphate pathway	Energy metabolism	Methane metabolism	K17100 K00863 K01624 K03841	0.25	FALSE	K01624,K01624,K01624
58	M00530	Dissimilatory nitrate reduction, nitrate => ammonia	Energy metabolism	Nitrogen metabolism	(K00370+K00371+K00374,K02567+K02568) (K00362+K00363,K03385+K15876)	1	TRUE	K00362,K00362,K00363,K00370,K00371,K00374
59	M00529	Denitrification, nitrate => nitrogen	Energy metabolism	Nitrogen metabolism	(K00370+K00371+K00374,K02567+K02568) (K00368,K15864) (K04561+K02305) K00376	0.375	FALSE	K00370,K00371,K00374,K04561
60	M00804	Complete nitrification, comammox, ammonia => nitrite => nitrate	Energy metabolism	Nitrogen metabolism	K10944+K10945+K10946 K10535 K00370+K00371	0.333333	FALSE	K00370,K00371
61	M00176	Assimilatory sulfate reduction, sulfate => H2S	Energy metabolism	Sulfur metabolism	(K13811,K00958+K00860,K00955+K00957,K00956+K00957+K00860) K00390 (K00380+K00381,K00392)	0.833333	TRUE	K00380,K00381,K00390,K00390,K00958
62	M00596	Dissimilatory sulfate reduction, sulfate => H2S	Energy metabolism	Sulfur metabolism	K00958 (K00394+K00395) (K11180+K11181)	0.333333	FALSE	K00958
63	M00149	Succinate dehydrogenase, prokaryotes	Energy metabolism	ATP synthesis	K00241+(K00242,K18859,K18860)+K00239+K00240	0.75	TRUE	K00239,K00240,K00241
64	M00151	Cytochrome bc1 complex respiratory unit	Energy metabolism	ATP synthesis	((K00412+K00413,K00410)+K00411),K03886+K03887+K03888,K03890+K03891+K03889	1	TRUE	K03886,K03887,K03888
65	M00154	Cytochrome c oxidase	Energy metabolism	ATP synthesis	(K02257+K02262+K02256+K02261+K02263+K02264+K02265+K02266+K02267+K02268+K02270-K02271+K02272-K02273+K02258+K02259+K02260)	0.133333	FALSE	K02257,K02259
66	M00155	Cytochrome c oxidase, prokaryotes	Energy metabolism	ATP synthesis	K02275+(K02274+K02276,K15408)-K02277	0.666667	FALSE	K02274,K02275,K02277,K02277
67	M00153	Cytochrome bd ubiquinol oxidase	Energy metabolism	ATP synthesis	K00425+K00426+(K00424,K22501)	0.666667	FALSE	K00425,K00425,K00426,K00426
68	M00416	Cytochrome aa3-600 menaquinol oxidase	Energy metabolism	ATP synthesis	K02827+K02826+K02828+K02829	1	TRUE	K02826,K02827,K02828,K02829
69	M00157	F-type ATPase, prokaryotes and chloroplasts	Energy metabolism	ATP synthesis	K02111+K02112+K02113+K02114+K02115+K02108+K02109+K02110	1	TRUE	K02108,K02109,K02110,K02111,K02112,K02113,K02114,K02115
70	M00082	Fatty acid biosynthesis, initiation	Lipid metabolism	Fatty acid metabolism	(K11262,(K02160+K01961,K11263)+(K01962+K01963,K18472)) (K00665,K00667+K00668,K11533,(K00645 (K00648,K18473)))	1	TRUE	K00645,K00648,K00648,K01961,K01961,K01962,K01963,K02160
71	M00083	Fatty acid biosynthesis, elongation	Lipid metabolism	Fatty acid metabolism	K00665,(K00667 K00668),K11533,((K00647,K09458) K00059 (K02372,K01716,K16363) (K00208,K02371,K10780,K00209))	1	TRUE	K00059,K00059,K00059,K00059,K00059,K00059,K00059,K00059,K00208,K02372,K02372,K09458,K10780
72	M00873	Fatty acid biosynthesis in mitochondria, animals	Lipid metabolism	Fatty acid metabolism	K18660 K03955+K00645 K09458 K11539+K13370 K22540 K07512	0.416667	FALSE	K00645,K07512,K09458
73	M00874	Fatty acid biosynthesis in mitochondria, fungi	Lipid metabolism	Fatty acid metabolism	K11262 K03955+K00645 K09458 K00059 K22541 K07512	0.583333	FALSE	K00059,K00059,K00059,K00059,K00059,K00059,K00059,K00059,K00645,K07512,K09458
74	M00085	Fatty acid elongation in mitochondria	Lipid metabolism	Fatty acid metabolism	(K07508,K07509) (K00022 K07511,K07515) K07512	0.333333	FALSE	K07512
75	M00086	beta-Oxidation, acyl-CoA synthesis	Lipid metabolism	Fatty acid metabolism	K01897,K15013	1	TRUE	K01897,K01897,K01897
76	M00087	beta-Oxidation	Lipid metabolism	Fatty acid metabolism	(K00232,K00249,K00255,K06445,K09479) (((K01692,K07511,K13767) (K00022,K07516)),K01825,K01782,K07514,K07515,K10527) (K00632,K07508,K07509,K07513)	0.75	TRUE	K00249,K00249,K00249,K00249,K00249,K00632,K01692,K01692,K13767,K13767
77	M00088	Ketone body biosynthesis, acetyl-CoA => acetoacetate/3-hydroxybutyrate/acetone	Lipid metabolism	Lipid metabolism	K00626 K01641 K01640 K00019 K01574	0.4	FALSE	K00626,K00626,K01640
78	M00089	Triacylglycerol biosynthesis	Lipid metabolism	Lipid metabolism	(K00629,K13506,K13507,K00630,K13508) (K00655,K13509,K13523,K19007,K13513,K13517,K13519,K14674,K22831) (K01080,K15728,K18693) (K11155,K11160,K14456,K22848,K22849)	0.25	FALSE	K00655
79	M00098	Acylglycerol degradation	Lipid metabolism	Lipid metabolism	(K01046,K12298,K16816,K13534,K14073,K14074,K14075,K14076,K22283,K14452,K22284,K14674,K14675,K17900) K01054	1	TRUE	K01046,K01046,K01054
80	M00093	Phosphatidylethanolamine (PE) biosynthesis, PA => PS => PE	Lipid metabolism	Lipid metabolism	K00981 (K00998,K17103) K01613	1	TRUE	K00981,K01613,K17103
81	M00048	Inosine monophosphate biosynthesis, PRPP + glutamine => IMP	Nucleotide metabolism	Purine metabolism	K00764 (K01945,K11787,K11788,K13713) (K00601,K11175,K08289,K11787,K01492) (K01952,(K23269+K23264+K23265),(K23270+K23265)) (K01933,K11787,K11788 (K01587,K11808,K01589 K01588)) (K01923,K01587,K13713) K01756 (K00602,(K01492,K06863 K11176))	1	TRUE	K00602,K00764,K01588,K01589,K01756,K01923,K01933,K01945,K11175,K23264,K23265,K23269
82	M00049	Adenine ribonucleotide biosynthesis, IMP => ADP,ATP	Nucleotide metabolism	Purine metabolism	K01939 K01756 (K00939,K18532,K18533,K00944) (K00940,K00873,K12406)	1	TRUE	K00873,K00939,K00940,K01756,K01939
83	M00050	Guanine ribonucleotide biosynthesis IMP => GDP,GTP	Nucleotide metabolism	Purine metabolism	K00088 K01951 K00942 (K00940,K18533,K00873,K12406)	1	TRUE	K00088,K00873,K00940,K00942,K01951
84	M00546	Purine degradation, xanthine => urea	Nucleotide metabolism	Purine metabolism	(K00106,K00087+K13479+K13480,K13481+K13482,K11177+K11178+K13483) (K00365,K16838,K16839,K22879) (K13484,K07127 (K13485,K16838,K16840)) (K01466,K16842) K01477	0.2	FALSE	K01466
85	M00051	Uridine monophosphate biosynthesis, glutamine (+ PRPP) => UMP	Nucleotide metabolism	Pyrimidine metabolism	(K11540,(K11541 K01465),((K01954,K01955+K01956) (K00609+K00610,K00608) K01465)) (K00226,K00254,K17828) (K13421,K00762 K01591)	0.916667	TRUE	K00609,K00762,K01465,K01591,K01955,K01955,K01956,K01956,K17828
86	M00052	Pyrimidine ribonucleotide biosynthesis, UMP => UDP/UTP,CDP/CTP	Nucleotide metabolism	Pyrimidine metabolism	(K13800,K13809,K09903) (K00940,K18533) K01937	1	TRUE	K00940,K01937,K09903
87	M00053	Pyrimidine deoxyribonuleotide biosynthesis, CDP/CTP => dCDP/dCTP,dTDP/dTTP	Nucleotide metabolism	Pyrimidine metabolism	(K00524,K00525+K00526,K10807+K10808) (K00940,K18533) (K00527,K21636) K01494 K01520 (K00560,K13998) K00943 K00940	0.75	TRUE	K00525,K00526,K00560,K00940,K00943,K21636
88	M00020	Serine biosynthesis, glycerate-3P => serine	Amino acid metabolism	Serine and threonine metabolism	K00058 K00831 (K01079,K02203,K22305)	0.666667	FALSE	K00058,K00058,K00058,K00831
89	M00018	Threonine biosynthesis, aspartate => homoserine => threonine	Amino acid metabolism	Serine and threonine metabolism	(K00928,K12524,K12525,K12526) K00133 (K00003,K12524,K12525) (K00872,K02204,K02203) K01733	1	TRUE	K00003,K00133,K00872,K00928,K00928,K00928,K01733
90	M00555	Betaine biosynthesis, choline => betaine	Amino acid metabolism	Serine and threonine metabolism	(K17755,((K00108,K11440,K00499) (K00130,K14085)))	1	TRUE	K00130,K00130,K11440
91	M00033	Ectoine biosynthesis, aspartate => ectoine	Amino acid metabolism	Serine and threonine metabolism	K00928 K00133 K00836 K06718 K06720	0.6	FALSE	K00133,K00836,K00928,K00928,K00928
92	M00021	Cysteine biosynthesis, serine => cysteine	Amino acid metabolism	Cysteine and methionine metabolism	(K00640,K23304) (K01738,K13034,K17069)	1	TRUE	K00640,K00640,K01738,K01738
93	M00609	Cysteine biosynthesis, methionine => cysteine	Amino acid metabolism	Cysteine and methionine metabolism	K00789 K17462 K01243 K07173 K17216 K17217	1	TRUE	K00789,K01243,K07173,K17216,K17217,K17462
94	M00017	Methionine biosynthesis, apartate => homoserine => methionine	Amino acid metabolism	Cysteine and methionine metabolism	(K00928,K12524,K12525) K00133 (K00003,K12524,K12525) (K00651,K00641) K01739 (K01760,K14155) (K00548,K24042,K00549)	1	TRUE	K00003,K00133,K00548,K00549,K00549,K00651,K00928,K00928,K00928,K01739,K01739,K01760,K01760,K14155,K24042
95	M00034	Methionine salvage pathway	Amino acid metabolism	Cysteine and methionine metabolism	K00789 K01611 K00797 ((K01243,K01244) K00899,K00772) K08963 (K16054,K08964 (K09880,K08965 K08966)) K08967 (K00815,K08969,K23977,K00832,K00838)	1	TRUE	K00789,K00797,K00899,K01243,K01611,K08963,K08964,K08965,K08966,K08966,K08967,K08969
96	M00035	Methionine degradation	Amino acid metabolism	Cysteine and methionine metabolism	K00789 (K00558,K17398,K17399) K01251 (K01697,K10150)	0.25	FALSE	K00789
97	M00368	Ethylene biosynthesis, methionine => ethylene	Amino acid metabolism	Cysteine and methionine metabolism	K00789 (K01762,K20772) K05933	0.333333	FALSE	K00789
98	M00019	Valine/isoleucine biosynthesis, pyruvate => valine / 2-oxobutanoate => isoleucine	Amino acid metabolism	Branched-chain amino acid metabolism	K01652+(K01653,K11258) K00053 K01687 K00826	1	TRUE	K00053,K00826,K00826,K01652,K01652,K01652,K01653,K01687
99	M00535	Isoleucine biosynthesis, pyruvate => 2-oxobutanoate	Amino acid metabolism	Branched-chain amino acid metabolism	K09011 K01703+K01704 K00052	0.666667	FALSE	K00052,K01703,K01704
100	M00570	Isoleucine biosynthesis, threonine => 2-oxobutanoate => isoleucine	Amino acid metabolism	Branched-chain amino acid metabolism	(K17989,K01754) K01652+(K01653,K11258) K00053 K01687 K00826	1	TRUE	K00053,K00826,K00826,K01652,K01652,K01652,K01653,K01687,K01754
101	M00432	Leucine biosynthesis, 2-oxoisovalerate => 2-oxoisocaproate	Amino acid metabolism	Branched-chain amino acid metabolism	K01649 (K01702,K01703+K01704) K00052	1	TRUE	K00052,K01649,K01703,K01704
102	M00036	Leucine degradation, leucine => acetoacetate + acetyl-CoA	Amino acid metabolism	Branched-chain amino acid metabolism	K00826 ((K00166+K00167,K11381)+K09699+K00382) (K00253,K00249) (K01968+K01969) (K05607,K13766) K01640	0.791667	TRUE	K00166,K00167,K00249,K00249,K00249,K00249,K00249,K00382,K00382,K00382,K00826,K00826,K01640,K05607
103	M00016	Lysine biosynthesis, succinyl-DAP pathway, aspartate => lysine	Amino acid metabolism	Lysine metabolism	(K00928,K12524,K12525,K12526) K00133 K01714 K00215 K00674 (K00821,K14267) K01439 K01778 (K01586,K12526)	0.888889	TRUE	K00133,K00215,K00821,K00928,K00928,K00928,K01439,K01586,K01714,K01778
104	M00525	Lysine biosynthesis, acetyl-DAP pathway, aspartate => lysine	Amino acid metabolism	Lysine metabolism	K00928 K00133 K01714 K00215 K05822 K00841 K05823 K01778 K01586	1	TRUE	K00133,K00215,K00841,K00928,K00928,K00928,K01586,K01714,K01778,K05822,K05823
105	M00526	Lysine biosynthesis, DAP dehydrogenase pathway, aspartate => lysine	Amino acid metabolism	Lysine metabolism	(K00928,K12524,K12525,K12526) K00133 K01714 K00215 K03340 (K01586,K12526)	0.833333	TRUE	K00133,K00215,K00928,K00928,K00928,K01586,K01714
106	M00527	Lysine biosynthesis, DAP aminotransferase pathway, aspartate => lysine	Amino acid metabolism	Lysine metabolism	(K00928,K12524,K12525,K12526) K00133 K01714 K00215 K10206 K01778 (K01586,K12526)	0.857143	TRUE	K00133,K00215,K00928,K00928,K00928,K01586,K01714,K01778
107	M00032	Lysine degradation, lysine => saccharopine => acetoacetyl-CoA	Amino acid metabolism	Lysine metabolism	K14157 K14085 K00825 (K15791+K00658+K00382) K00252 (K07514,(K07515,K07511) K00022)	0.111111	FALSE	K00382,K00382,K00382,K00658
108	M00028	Ornithine biosynthesis, glutamate => ornithine	Amino acid metabolism	Arginine and proline metabolism	(K00618,K00619,K14681,K14682,K00620,K22477,K22478) ((K00930,K22478) K00145,K12659) (K00818,K00821) (K01438,K14677,K00620)	1	TRUE	K00145,K00620,K00821,K00930,K01438
109	M00844	Arginine biosynthesis, ornithine => arginine	Amino acid metabolism	Arginine and proline metabolism	K00611 K01940 (K01755,K14681)	1	TRUE	K00611,K00611,K01755,K01940
110	M00845	Arginine biosynthesis, glutamate => acetylcitrulline => arginine	Amino acid metabolism	Arginine and proline metabolism	K22478 K00145 K00821 K09065 K01438 K01940 K01755	0.714286	FALSE	K00145,K00821,K01438,K01755,K01940
111	M00029	Urea cycle	Amino acid metabolism	Arginine and proline metabolism	K01948 K00611 K01940 (K01755,K14681) K01476	0.8	TRUE	K00611,K00611,K01476,K01476,K01755,K01940
112	M00015	Proline biosynthesis, glutamate => proline	Amino acid metabolism	Arginine and proline metabolism	((K00931 K00147),K12657) K00286	1	TRUE	K00147,K00147,K00286,K00286,K00286,K00286,K00931,K00931
113	M00133	Polyamine biosynthesis, arginine => agmatine => putrescine => spermidine	Amino acid metabolism	Polyamine biosynthesis	(K01583,K01584,K01585,K02626) K01480 K01611 K00797	1	TRUE	K00797,K01480,K01585,K01585,K01611
114	M00134	Polyamine biosynthesis, arginine => ornithine => putrescine	Amino acid metabolism	Polyamine biosynthesis	K01476 K01581	0.5	FALSE	K01476,K01476
115	M00135	GABA biosynthesis, eukaryotes, putrescine => GABA	Amino acid metabolism	Polyamine biosynthesis	K00657 K00274 (K00128,K14085,K00149) --	0.75	TRUE	K00128,K00128,K00274,K00657
116	M00026	Histidine biosynthesis, PRPP => histidine	Amino acid metabolism	Histidine metabolism	(K00765-K02502) (K01523 K01496,K11755,K14152) (K01814,K24017) (K02501+K02500,K01663) ((K01693 K00817 (K04486,K05602,K18649)),(K01089 K00817)) (K00013,K14152)	1	TRUE	K00013,K00765,K00817,K00817,K01693,K01814,K02500,K02501,K02502,K04486,K11755
117	M00022	Shikimate pathway, phosphoenolpyruvate + erythrose-4P => chorismate	Amino acid metabolism	Aromatic amino acid metabolism	(K01626,K03856,K13853) (((K01735,K13829) ((K03785,K03786) K00014,K13832)),K13830) ((K00891,K13829) (K00800,K24018),K13830) K01736	1	TRUE	K00014,K00800,K00891,K01735,K01736,K03785,K03786,K13853
118	M00023	Tryptophan biosynthesis, chorismate => tryptophan	Amino acid metabolism	Aromatic amino acid metabolism	(((K01657+K01658,K13503,K13501,K01656) K00766),K13497) (((K01817,K24017) (K01656,K01609)),K13498,K13501) (K01695+(K01696,K06001),K01694)	1	TRUE	K00766,K00766,K01609,K01657,K01657,K01658,K01658,K01695,K01696,K01817
119	M00024	Phenylalanine biosynthesis, chorismate => phenylpyruvate => phenylalanine	Amino acid metabolism	Aromatic amino acid metabolism	((K01850,K04092,K14187,K04093,K04516,K06208,K06209) (K01713,K04518,K05359),K14170) (K00832,K00838)	0.666667	FALSE	K04518,K06208,K06209
120	M00025	Tyrosine biosynthesis, chorismate => HPP => tyrosine	Amino acid metabolism	Aromatic amino acid metabolism	(((K01850,K04092,K14170,K04093,K04516,K06208,K06209) (K04517,K00211)),K14187) (K00832,K00838)	0.666667	FALSE	K04517,K04517,K06208,K06209
121	M00533	Homoprotocatechuate degradation, homoprotocatechuate => 2-oxohept-3-enedioate	Amino acid metabolism	Aromatic amino acid metabolism	K00455 K00151 K01826 K05921	0.25	FALSE	K00455
122	M00038	Tryptophan metabolism, tryptophan => kynurenine => 2-aminomuconate	Amino acid metabolism	Aromatic amino acid metabolism	(K00453,K00463) (K01432,K14263,K07130) K00486 K01556 K00452 K03392 (K10217,K23234)	0.571429	FALSE	K01432,K01556,K03392,K10217
123	M00027	GABA (gamma-Aminobutyrate) shunt	Amino acid metabolism	Other amino acid metabolism	K01580 (K13524,K07250,K00823,K16871) (K00135,K00139,K17761)	0.666667	FALSE	K00135,K00135,K00135,K07250
124	M00923	UDP-L-FucNAm biosynthesis	Glycan metabolism	Lipopolysaccharide metabolism	K15894 K19068 K24258 K24259	0.25	FALSE	K15894
125	M00127	Thiamine biosynthesis, prokaryotes, AIR (+ DXP/tyrosine) => TMP/TPP	Metabolism of cofactors and vitamins	Cofactor and vitamin metabolism	K03148+K03154 K03151 K03150 K03149 K03147 ((K00941 K00788),K14153,K21219) K00946	0.875	TRUE	K00788,K00941,K00946,K03147,K03148,K03148,K03149,K03151,K03154
126	M00895	Thiamine biosynthesis, prokaryotes, AIR (+ DXP/glycine) => TMP/TPP	Metabolism of cofactors and vitamins	Cofactor and vitamin metabolism	K03148+K03154 K03151 K03153 K03149 K10810 K03147 K00941 K00788 K00946	1	TRUE	K00788,K00941,K00946,K03147,K03148,K03148,K03149,K03151,K03153,K03154,K10810
127	M00896	Thiamine biosynthesis, archaea, AIR (+ NAD+) => TMP/TPP	Metabolism of cofactors and vitamins	Cofactor and vitamin metabolism	K22699 K03147 (K00941 (K00788,K21220),K21219) K00946	0.8	TRUE	K00788,K00941,K00946,K03147
128	M00897	Thiamine biosynthesis, plants, AIR (+ NAD+) => TMP/thiamine/TPP	Metabolism of cofactors and vitamins	Cofactor and vitamin metabolism	K03146 K03147 K14153 K22911 K00949	0.4	FALSE	K00949,K03147
129	M00898	Thiamine biosynthesis, pyridoxal-5P => TMP/thiamine/TPP	Metabolism of cofactors and vitamins	Cofactor and vitamin metabolism	K03146 K18278 K00877 K14154 -- K00949	0.166667	FALSE	K00949
130	M00899	Thiamine salvage pathway, HMP/HET => TMP	Metabolism of cofactors and vitamins	Cofactor and vitamin metabolism	K00878 ((K00941 K00788),K14153,K21219)	1	TRUE	K00788,K00878,K00941
131	M00125	Riboflavin biosynthesis, plants and bacteria, GTP => riboflavin/FMN/FAD	Metabolism of cofactors and vitamins	Cofactor and vitamin metabolism	(K01497,K14652) (K01498 K00082,K11752) (K22912,K20860,K20861,K20862,K21063,K21064) (K02858,K14652) K00794 K00793 (K20884 K22949,K11753)	1	TRUE	K00793,K00794,K01497,K11752,K11753,K14652,K21064,K21064,K21064,K21064,K21064,K21064,K21064
132	M00911	Riboflavin biosynthesis, fungi, GTP => riboflavin/FMN/FAD	Metabolism of cofactors and vitamins	Cofactor and vitamin metabolism	K01497 K14654 K14655 -- K02858 K00794 K00793 K00861 K00953	0.333333	FALSE	K00793,K00794,K01497
133	M00124	Pyridoxal-P biosynthesis, erythrose-4P => pyridoxal-P	Metabolism of cofactors and vitamins	Cofactor and vitamin metabolism	K03472 K03473 K00831 K00097 K03474 K00275	0.333333	FALSE	K00275,K00831
134	M00916	Pyridoxal-P biosynthesis, R5P + glyceraldehyde-3P + glutamine => pyridoxal-P	Metabolism of cofactors and vitamins	Cofactor and vitamin metabolism	K06215+K08681	1	TRUE	K06215,K08681
135	M00115	NAD biosynthesis, aspartate => quinolinate => NAD	Metabolism of cofactors and vitamins	Cofactor and vitamin metabolism	(K00278,K06989) K03517 K00767 (K00969,K06210) (K01916,K01950)	1	TRUE	K00278,K00767,K00969,K01916,K03517
136	M00912	NAD biosynthesis, tryptophan => quinolinate => NAD	Metabolism of cofactors and vitamins	Cofactor and vitamin metabolism	(K00453,K00463) (K01432,K14263,K07130) K00486 K01556 K00452 K00767 (K00969,K06210) (K01916,K01950)	0.625	FALSE	K00767,K00969,K01432,K01556,K01916
137	M00119	Pantothenate biosynthesis, valine/L-aspartate => pantothenate	Metabolism of cofactors and vitamins	Cofactor and vitamin metabolism	K00826 K00606 K00077 K01579 (K01918,K13799)	1	TRUE	K00077,K00606,K00826,K00826,K01579,K01918
138	M00913	Pantothenate biosynthesis, 2-oxoisovalerate/spermine => pantothenate	Metabolism of cofactors and vitamins	Cofactor and vitamin metabolism	K00606 K00077 K13367 K00128 K01918	0.8	TRUE	K00077,K00128,K00128,K00606,K01918
139	M00120	Coenzyme A biosynthesis, pantothenate => CoA	Metabolism of cofactors and vitamins	Cofactor and vitamin metabolism	(K00867,K03525,K01947,K09680) ((K01922,K21977) K01598,K13038) (K02318,(K00954,K02201) K00859)	1	TRUE	K00859,K00867,K00954,K03525,K13038
140	M00914	Coenzyme A biosynthesis, archaea, 2-oxoisovalerate => 4-phosphopantoate => CoA	Metabolism of cofactors and vitamins	Cofactor and vitamin metabolism	K00606 K00077 K06982 K09722 K13038 K02201 K09735	0.428571	FALSE	K00077,K00606,K13038
141	M00572	Pimeloyl-ACP biosynthesis, BioC-BioH pathway, malonyl-ACP => pimeloyl-ACP	Metabolism of cofactors and vitamins	Cofactor and vitamin metabolism	K02169 (K00647,K09458) K00059 K02372 K00208 (K02170,K09789,K19560,K19561)	0.666667	FALSE	K00059,K00059,K00059,K00059,K00059,K00059,K00059,K00059,K00208,K02372,K02372,K09458
142	M00123	Biotin biosynthesis, pimeloyl-ACP/CoA => biotin	Metabolism of cofactors and vitamins	Cofactor and vitamin metabolism	K00652 ((K00833,K19563) K01935,K19562) K01012	1	TRUE	K00652,K00652,K00833,K01012,K01935,K19563
143	M00573	Biotin biosynthesis, BioI pathway, long-chain-acyl-ACP => pimeloyl-ACP => biotin	Metabolism of cofactors and vitamins	Cofactor and vitamin metabolism	K16593 K00652 K19563 K01935 K01012	1	TRUE	K00652,K00652,K01012,K01935,K16593,K19563
144	M00577	Biotin biosynthesis, BioW pathway, pimelate => pimeloyl-CoA => biotin	Metabolism of cofactors and vitamins	Cofactor and vitamin metabolism	K01906 K00652 (K00833,K19563) K01935 K01012	1	TRUE	K00652,K00652,K00833,K01012,K01906,K01935,K19563
145	M00881	Lipoic acid biosynthesis, plants and bacteria, octanoyl-ACP => dihydrolipoyl-E2/H	Metabolism of cofactors and vitamins	Cofactor and vitamin metabolism	K03801 K03644	0.5	FALSE	K03644
146	M00882	Lipoic acid biosynthesis, eukaryotes, octanoyl-ACP => dihydrolipoyl-H	Metabolism of cofactors and vitamins	Cofactor and vitamin metabolism	K23735 K03644	0.5	FALSE	K03644
147	M00883	Lipoic acid biosynthesis, animals and bacteria, octanoyl-ACP => dihydrolipoyl-H => dihydrolipoyl-E2	Metabolism of cofactors and vitamins	Cofactor and vitamin metabolism	(K23735,K23734) K03644 (K10105,K16869)	1	TRUE	K03644,K16869,K23734
148	M00884	Lipoic acid biosynthesis, octanoyl-CoA => dihydrolipoyl-E2	Metabolism of cofactors and vitamins	Cofactor and vitamin metabolism	K23750 K03644	0.5	FALSE	K03644
149	M00126	Tetrahydrofolate biosynthesis, GTP => THF	Metabolism of cofactors and vitamins	Cofactor and vitamin metabolism	(K01495,K09007,K22391) (K01077,K01113,(K08310,K19965)) ((K13939,(K13940,K01633 K00950) K00796),(K01633 K13941)) (K11754,K20457) (K00287,K13998)	1	TRUE	K00287,K00796,K00950,K01077,K01077,K01113,K01113,K01495,K01633,K09007,K11754,K22391
150	M00840	Tetrahydrofolate biosynthesis, mediated by ribA and trpF, GTP => THF	Metabolism of cofactors and vitamins	Cofactor and vitamin metabolism	K14652 K22100 -- K01633 K13941 K22099 K00287	0.428571	FALSE	K00287,K01633,K14652
151	M00841	Tetrahydrofolate biosynthesis, mediated by PTPS, GTP => THF	Metabolism of cofactors and vitamins	Cofactor and vitamin metabolism	K01495 K22101 K13941 K11754 K13998	0.4	FALSE	K01495,K11754
152	M00842	Tetrahydrobiopterin biosynthesis, GTP => BH4	Metabolism of cofactors and vitamins	Cofactor and vitamin metabolism	K01495 K01737 K00072	0.666667	FALSE	K01495,K01737
153	M00843	L-threo-Tetrahydrobiopterin biosynthesis, GTP => L-threo-BH4	Metabolism of cofactors and vitamins	Cofactor and vitamin metabolism	K01495 K01737 K17745	0.666667	FALSE	K01495,K01737
154	M00880	Molybdenum cofactor biosynthesis, GTP => molybdenum cofactor	Metabolism of cofactors and vitamins	Cofactor and vitamin metabolism	((K03639 K03637),K20967) (K03635,K21142) (((K03831,K03638) K03750),K15376)	1	TRUE	K03635,K03637,K03638,K03639,K03750
155	M00140	C1-unit interconversion, prokaryotes	Metabolism of cofactors and vitamins	Cofactor and vitamin metabolism	K00600 (K01491,(K00300 K01500)) K01938	1	TRUE	K00600,K01491,K01938
156	M00141	C1-unit interconversion, eukaryotes	Metabolism of cofactors and vitamins	Cofactor and vitamin metabolism	K00600 (K00288,(K13403 K13402))	0.5	FALSE	K00600
157	M00846	Siroheme biosynthesis, glutamyl-tRNA => siroheme	Metabolism of cofactors and vitamins	Cofactor and vitamin metabolism	K02492 K01845 K01698 K01749 (K01719,K13542,K13543) (K02302,(K00589,K02303,K02496,K13542,K13543)+K02304-K03794)	1	TRUE	K01698,K01719,K01719,K01749,K01845,K01845,K02303,K02303,K02304,K02492,K03794,K13542
158	M00868	Heme biosynthesis, animals and fungi, glycine => heme	Metabolism of cofactors and vitamins	Cofactor and vitamin metabolism	K00643 K01698 K01749 K01719 K01599 K00228 K00231 K01772	0.75	TRUE	K00231,K01599,K01698,K01719,K01719,K01749,K01772,K01772
159	M00121	Heme biosynthesis, plants and bacteria, glutamate => heme	Metabolism of cofactors and vitamins	Cofactor and vitamin metabolism	K01885 K02492 K01845 K01698 K01749 (K01719,K13542,K13543) K01599 (K00228,K02495) (K00230,K00231,K08973) K01772	1	TRUE	K00231,K01599,K01698,K01719,K01719,K01749,K01772,K01772,K01845,K01845,K01885,K02492,K02495,K02495,K13542
160	M00926	Heme biosynthesis, bacteria, glutamyl-tRNA => coproporphyrin III => heme	Metabolism of cofactors and vitamins	Cofactor and vitamin metabolism	K02492 K01845 K01698 K01749 (K01719,K13542) K01599 K00231 K01772 K00435	1	TRUE	K00231,K00435,K01599,K01698,K01719,K01719,K01749,K01772,K01772,K01845,K01845,K02492,K13542
161	M00847	Heme biosynthesis, archaea, siroheme => heme	Metabolism of cofactors and vitamins	Cofactor and vitamin metabolism	K22225 K22226 K22227	0.333333	FALSE	K22227
162	M00924	Cobalamin biosynthesis, anaerobic, uroporphyrinogen III => sirohydrochlorin => cobyrinate a,c-diamide	Metabolism of cofactors and vitamins	Cofactor and vitamin metabolism	(K02302,(K02303,K13542) K02304) (K02190,K03795,K22011) K03394 (K05934,K13541,K21479) K05936 (K02189,K13541) K02188 K05895 (K02191 K03399,K00595) K06042 K02224	0.25	FALSE	K02303,K02303,K02304,K03795,K13542
163	M00925	Cobalamin biosynthesis, aerobic, uroporphyrinogen III => precorrin 2 => cobyrinate a,c-diamide	Metabolism of cofactors and vitamins	Cofactor and vitamin metabolism	(K02303,K13542) (K03394,K13540) K02229 (K05934,K13540,K13541) K05936 K02228 K05895 K00595 K06042 K02224 K02230+K09882+K09883	0.0909091	FALSE	K02303,K02303,K13542
164	M00122	Cobalamin biosynthesis, cobyrinate a,c-diamide => cobalamin	Metabolism of cofactors and vitamins	Cofactor and vitamin metabolism	(K00798,K19221) K02232 (K02225,K02227) K02231 K00768 (K02226,K22316) K02233	0.142857	FALSE	K00798
165	M00117	Ubiquinone biosynthesis, prokaryotes, chorismate (+ polyprenyl-PP) => ubiquinol	Metabolism of cofactors and vitamins	Cofactor and vitamin metabolism	(K03181,K18240) K03179 (K03182+K03186) K18800 K00568 K03185 K03183 K03184 K00568	0.166667	FALSE	K03183,K03186
166	M00116	Menaquinone biosynthesis, chorismate (+ polyprenyl-PP) => menaquinol	Metabolism of cofactors and vitamins	Cofactor and vitamin metabolism	K02552 K02551 K08680 K02549 K01911 K01661 K19222 K02548 K03183	1	TRUE	K01661,K01911,K02548,K02549,K02551,K02551,K02552,K03183,K08680,K19222
167	M00932	Phylloquinone biosynthesis, chorismate (+ phytyl-PP) => phylloquinol	Metabolism of cofactors and vitamins	Cofactor and vitamin metabolism	(K02552 K02551 K08680 K02549,K14759) (K01911,K14760) K01661 (K19222,K12073) K23094 K17872 K23095	0.7	FALSE	K01661,K01911,K02549,K02551,K02551,K02552,K08680,K19222
168	M00095	C5 isoprenoid biosynthesis, mevalonate pathway	Biosynthesis of terpenoids and polyketides	Terpenoid backbone biosynthesis	K00626 K01641 K00021 K00869 (K00938,K13273) K01597 K01823	0.285714	FALSE	K00626,K00626,K01823
169	M00849	C5 isoprenoid biosynthesis, mevalonate pathway, archaea	Biosynthesis of terpenoids and polyketides	Terpenoid backbone biosynthesis	K00626 K01641 (K00021,K00054) ((K00869 K17942),(K18689 K18690 K22813)) K06981 K01823	0.285714	FALSE	K00626,K00626,K01823
170	M00096	C5 isoprenoid biosynthesis, non-mevalonate pathway	Biosynthesis of terpenoids and polyketides	Terpenoid backbone biosynthesis	K01662 K00099 (K00991,K12506) K00919 (K01770,K12506) K03526 K03527 K01823	1	TRUE	K00099,K00919,K00991,K01662,K01770,K01823,K03526,K03527
171	M00364	C10-C20 isoprenoid biosynthesis, bacteria	Biosynthesis of terpenoids and polyketides	Terpenoid backbone biosynthesis	K01823 (K00795,K13789,K13787)	1	TRUE	K01823,K13789
172	M00365	C10-C20 isoprenoid biosynthesis, archaea	Biosynthesis of terpenoids and polyketides	Terpenoid backbone biosynthesis	K01823 K13787	0.5	FALSE	K01823
173	M00366	C10-C20 isoprenoid biosynthesis, plants	Biosynthesis of terpenoids and polyketides	Terpenoid backbone biosynthesis	K01823 K14066 K00787 K13789	0.5	FALSE	K01823,K13789
174	M00367	C10-C20 isoprenoid biosynthesis, non-plant eukaryotes	Biosynthesis of terpenoids and polyketides	Terpenoid backbone biosynthesis	K01823 K00787 K00804	0.333333	FALSE	K01823
175	M00830	Neocarzinostatin naphthoate moiety biosynthesis, malonyl-CoA => 2-hydroxy-5-methyl-1-naphthoate => 2-hydroxy-7-methoxy-5-methyl-1-naphthoyl-CoA	Biosynthesis of terpenoids and polyketides	Enediyne biosynthesis	K20422 K20420 K20421 K20423	0.25	FALSE	K20420
176	M00039	Monolignol biosynthesis, phenylalanine/tyrosine => monolignol	Biosynthesis of other secondary metabolites	Biosynthesis of phytochemical compounds	(K10775,K13064) K00487 K01904 K13065 K09754 K00588 K09753 K09755 K13066 (K00083,K22395)	0.1	FALSE	K00588,K00588
177	M00736	Nocardicin A biosynthesis, L-pHPG + arginine + serine => nocardicin A	Biosynthesis of other secondary metabolites	Biosynthesis of beta-lactams	K19102+K19103+K05375 K19104 K19105 K19106	0.0833333	FALSE	K05375
178	M00877	Kanosamine biosynthesis, glucose 6-phosphate => kanosamine	Biosynthesis of other secondary metabolites	Biosynthesis of other antibiotics	K18652 K18653 K18654	1	TRUE	K18652,K18653,K18654
179	M00848	Aurachin biosynthesis, anthranilate => aurachin A	Biosynthesis of other secondary metabolites	Biosynthesis of other antibiotics	K09460 K02078+K14245+K14246+K22798 K22799 K22800 K21272 K21271 K22801 K22802	0.03125	FALSE	K02078
180	M00835	Pyocyanine biosynthesis, chorismate => pyocyanine	Biosynthesis of other secondary metabolites	Biosynthesis of other bacterial compounds	K13063 K20261 K06998 K20260 K20262 K21103 K20940	0.142857	FALSE	K06998,K06998
181	M00918	Aerobactin biosynthesis, lysine => aerobactin	Biosynthesis of other secondary metabolites	Biosynthesis of other bacterial compounds	K03897 K03896 K03894 K03895	0.5	FALSE	K03895,K03897
182	M00569	Catechol meta-cleavage, catechol => acetyl-CoA / 4-methylcatechol => propanoyl-CoA	Xenobiotics biodegradation	Aromatics degradation	(K00446,K07104) ((K10217 K01821 K01617),K10216) (K18364,K02554) (K18365,K01666) (K18366,K04073)	0.571429	FALSE	K01617,K01821,K01821,K01821,K01821,K07104,K10217
183	M00878	Phenylacetate degradation, phenylaxetate => acetyl-CoA/succinyl-CoA	Xenobiotics biodegradation	Aromatics degradation	K01912 K02609+K02610+K02611+K02612+K02613 K15866 K02618 K02615 K01692 K00074	0.285714	FALSE	K00074,K01692,K01692
184	M00545	Trans-cinnamate degradation, trans-cinnamate => acetyl-CoA	Xenobiotics biodegradation	Aromatics degradation	(((K05708+K05709+K05710+K00529) K05711),K05712) K05713 K05714 K02554 K01666 K04073	0.166667	FALSE	K05712
185	M00860	Bacillus anthracis pathogenicity signature, polyglutamic acid capsule biosynthesis	Gene set	Pathogenicity	K22976 K22977 K22980 K07282 K22116 K01932 K22981	0.428571	FALSE	K01932,K07282,K22116
186	M00627	beta-Lactam resistance, Bla system	Gene set	Drug resistance	K02172 K02171 (K18766,K17836)	1	TRUE	K02171,K02172,K17836
187	M00651	Vancomycin resistance, D-Ala-D-Lac type	Gene set	Drug resistance	(K18345 K18344 K07260 K18346),(K18351 K18352 K18354 K18353) (K18347 K15739 K08641)	0.285714	FALSE	K07260,K18346
188	M00704	Tetracycline resistance, efflux pump Tet38	Gene set	Drug resistance	K18906 K08168	0.5	FALSE	K08168
189	M00725	Cationic antimicrobial peptide (CAMP) resistance, dltABCD operon	Gene set	Drug resistance	K19077 K19078 K03367+K03739+K14188+K03740	0.333333	FALSE	K03367,K03367,K03367,K03367,K03367,K03367,K03739,K03740,K14188
190	M00726	Cationic antimicrobial peptide (CAMP) resistance, lysyl-phosphatidylglycerol (L-PG) synthase MprF	Gene set	Drug resistance	K19077 K19078 K14205	0.333333	FALSE	K14205
191	M00700	Multidrug resistance, efflux pump AbcA	Gene set	Drug resistance	(K18906,K18907) K18104	1	TRUE	K18104,K18907
192	M00702	Multidrug resistance, efflux pump NorB	Gene set	Drug resistance	(K18906,K18907) K08170	0.5	FALSE	K18907
193	M00611	Oxygenic photosynthesis in plants and cyanobacteria	Module set	Metabolic capacity	(M00161,M00163) M00165	0.363636	FALSE	K00134,K00134,K00615,K00615,K00615,K00927,K01624,K01624,K01624,K01808,K02446,K04041
194	M00612	Anoxygenic photosynthesis in purple bacteria	Module set	Metabolic capacity	M00597 M00165	0.363636	FALSE	K00134,K00134,K00615,K00615,K00615,K00927,K01624,K01624,K01624,K01808,K02446,K04041
195	M00613	Anoxygenic photosynthesis in green nonsulfur bacteria	Module set	Metabolic capacity	M00597 M00376	0.115385	FALSE	K00239,K00240,K00241,K01679,K01961,K01961,K01962,K01963,K02160
196	M00614	Anoxygenic photosynthesis in green sulfur bacteria	Module set	Metabolic capacity	M00598 M00173	0.35	FALSE	K00024,K00031,K00239,K00240,K00241,K01679,K01681,K01902,K01903,K01958
197	M00617	Methanogen	Module set	Metabolic capacity	M00567,M00357,M00356,M00563	0.416667	FALSE	K00625,K00925,K01895
198	M00618	Acetogen	Module set	Metabolic capacity	M00377 M00579	0.642857	FALSE	K00625,K00925,K01491,K01938
199	M00615	Nitrate assimilation	Module set	Metabolic capacity	(K02575,K15576+K15577+K15578-K15579) M00531	0.5	FALSE	K02575,K02575
200	M00616	Sulfate-sulfur assimilation	Module set	Metabolic capacity	(K02048,K23163)+K02046+K02047+K02045 M00176	0.416667	FALSE	K00380,K00381,K00390,K00390,K00958
