# Supplementary material for: Genome-based approach to evaluate the metabolic potentials and exopolysaccharides production of Bacillus paralicheniformis CamBx3 isolated from a Chilean hot spring
Source: Front Microbiol. 2024 Apr 2;15:1377965. doi: 10.3389/fmicb.2024.1377965 (PMC11018918; doi:10.3389/fmicb.2024.1377965)
Supplement: Supplementary file 3 [file Table_3.xlsx]

## Sheet: Sheet1
Table S3. List of presence and absence of genes obtained through Roary .
Gene	Non-unique Gene name	Annotation	No. isolates	No. sequences	Avg sequences per isolate	Genome Fragment	Order within Fragment	Accessory Fragment	Accessory Order with Fragment	QC	Min group size nuc	Max group size nuc	Avg group size nuc	Bacillus_aerius	Bacillus_glycinifermentans	Bacillus_haynesii	Bacillus_inaquosorum	Bacillus_paralicheniformi	Bacillus_sonorensis	Bacillus_spizizenii	Bacillus_swezeyi	CamB6
dnaA		Chromosomal replication initiator protein DnaA	9	9	1	72	12536				1259	1343	1331	Bacillus_aerius_00007	Bacillus_glycinifermentans_04004	Bacillus_haynesii_00523	Bacillus_inaquosorum_00001	Bacillus_paralicheniformi_00518	Bacillus_sonorensis_03995	Bacillus_spizizenii_01763	Bacillus_swezeyi_03296	CamB6_02968
rho		Transcription termination factor Rho	9	9	1	72	25853				1283	1283	1283	Bacillus_aerius_00401	Bacillus_glycinifermentans_04394	Bacillus_haynesii_00062	Bacillus_inaquosorum_03952	Bacillus_paralicheniformi_00911	Bacillus_sonorensis_00186	Bacillus_spizizenii_01359	Bacillus_swezeyi_02886	CamB6_03378
atpH_1		ATP synthase subunit c	9	9	1	72	25824				212	212	212	Bacillus_aerius_00421	Bacillus_glycinifermentans_04419	Bacillus_haynesii_00036	Bacillus_inaquosorum_03930	Bacillus_paralicheniformi_00937	Bacillus_sonorensis_00161	Bacillus_spizizenii_01337	Bacillus_swezeyi_02866	CamB6_03404
spoIIID		Stage III sporulation protein D	9	9	1	72	25774				275	281	276	Bacillus_aerius_00460	Bacillus_glycinifermentans_04472	Bacillus_haynesii_02386	Bacillus_inaquosorum_03874	Bacillus_paralicheniformi_00990	Bacillus_sonorensis_00107	Bacillus_spizizenii_01288	Bacillus_swezeyi_02813	CamB6_03454
clpP		ATP-dependent Clp protease proteolytic subunit	9	9	1	72	24811				581	596	594	Bacillus_aerius_00641	Bacillus_glycinifermentans_04638	Bacillus_haynesii_02600	Bacillus_inaquosorum_03665	Bacillus_paralicheniformi_01286	Bacillus_sonorensis_01983	Bacillus_spizizenii_03326	Bacillus_swezeyi_04149	CamB6_03630
eno		Enolase	9	9	1	72	9470				1292	1292	1292	Bacillus_aerius_00688	Bacillus_glycinifermentans_04844	Bacillus_haynesii_02642	Bacillus_inaquosorum_03601	Bacillus_paralicheniformi_00056	Bacillus_sonorensis_02030	Bacillus_spizizenii_02483	Bacillus_swezeyi_04096	CamB6_03730
sufC		Vegetative protein 296	9	9	1	72	804				785	785	785	Bacillus_aerius_00805	Bacillus_glycinifermentans_01850	Bacillus_haynesii_02793	Bacillus_inaquosorum_03475	Bacillus_paralicheniformi_00280	Bacillus_sonorensis_02741	Bacillus_spizizenii_02353	Bacillus_swezeyi_03949	CamB6_03882
hfq		RNA-binding protein Hfq	9	9	1	72	22990				221	221	221	Bacillus_aerius_01172	Bacillus_glycinifermentans_02280	Bacillus_haynesii_00374	Bacillus_inaquosorum_01944	Bacillus_paralicheniformi_03669	Bacillus_sonorensis_01369	Bacillus_spizizenii_00705	Bacillus_swezeyi_03832	CamB6_00945
rpsO		30S ribosomal protein S15	9	9	1	72	22652				269	269	269	Bacillus_aerius_01227	Bacillus_glycinifermentans_02186	Bacillus_haynesii_03390	Bacillus_inaquosorum_01870	Bacillus_paralicheniformi_03598	Bacillus_sonorensis_02836	Bacillus_spizizenii_00771	Bacillus_swezeyi_03765	CamB6_01016
pyrH		Uridylate kinase	9	9	1	72	22604				722	722	722	Bacillus_aerius_01248	Bacillus_glycinifermentans_02166	Bacillus_haynesii_03412	Bacillus_inaquosorum_01852	Bacillus_paralicheniformi_03576	Bacillus_sonorensis_02815	Bacillus_spizizenii_00788	Bacillus_swezeyi_03744	CamB6_01033
sigG		RNA polymerase sigma-G factor	9	9	1	72	22201				779	782	779	Bacillus_aerius_01370	Bacillus_glycinifermentans_02661	Bacillus_haynesii_03529	Bacillus_inaquosorum_01731	Bacillus_paralicheniformi_03459	Bacillus_sonorensis_00644	Bacillus_spizizenii_00905	Bacillus_swezeyi_03627	CamB6_01150
ptsH		Phosphocarrier protein HPr	9	9	1	72	21510				266	266	266	Bacillus_aerius_01520	Bacillus_glycinifermentans_02806	Bacillus_haynesii_02960	Bacillus_inaquosorum_01569	Bacillus_paralicheniformi_01832	Bacillus_sonorensis_00794	Bacillus_spizizenii_01050	Bacillus_swezeyi_01977	CamB6_01301
ytzE		putative HTH-type transcriptional regulator YtzE	9	9	1	72	3111				221	221	221	Bacillus_aerius_02100	Bacillus_glycinifermentans_01300	Bacillus_haynesii_04350	Bacillus_inaquosorum_03172	Bacillus_paralicheniformi_02912	Bacillus_sonorensis_03113	Bacillus_spizizenii_02796	Bacillus_swezeyi_00671	CamB6_04237
rpmA		50S ribosomal protein L27	9	9	1	72	16878				281	284	282	Bacillus_aerius_02311	Bacillus_glycinifermentans_01183	Bacillus_haynesii_02297	Bacillus_inaquosorum_02956	Bacillus_paralicheniformi_02695	Bacillus_sonorensis_03332	Bacillus_spizizenii_03130	Bacillus_swezeyi_02207	CamB6_04451
group_155		hypothetical protein	9	9	1	72	17281				266	266	266	Bacillus_aerius_02366	Bacillus_glycinifermentans_01126	Bacillus_haynesii_02246	Bacillus_inaquosorum_02899	Bacillus_paralicheniformi_02644	Bacillus_sonorensis_03386	Bacillus_spizizenii_03182	Bacillus_swezeyi_02588	CamB6_04502
rpmGA		50S ribosomal protein L33 1	9	9	1	72	18072				149	149	149	Bacillus_aerius_02534	Bacillus_glycinifermentans_00905	Bacillus_haynesii_00412	Bacillus_inaquosorum_02637	Bacillus_paralicheniformi_04363	Bacillus_sonorensis_01826	Bacillus_spizizenii_00087	Bacillus_swezeyi_01083	CamB6_00117
abrB		Transition state regulatory protein AbrB	9	9	1	72	12439				284	287	284	Bacillus_aerius_03707	Bacillus_glycinifermentans_01596	Bacillus_haynesii_04233	Bacillus_inaquosorum_00049	Bacillus_paralicheniformi_03408	Bacillus_sonorensis_03879	Bacillus_spizizenii_03893	Bacillus_swezeyi_04372	CamB6_02917
rpsK		30S ribosomal protein S11	9	9	1	72	12226				395	395	395	Bacillus_aerius_03722	Bacillus_glycinifermentans_03449	Bacillus_haynesii_03229	Bacillus_inaquosorum_00172	Bacillus_paralicheniformi_02753	Bacillus_sonorensis_03605	Bacillus_spizizenii_03709	Bacillus_swezeyi_01874	CamB6_02796
rpmD		50S ribosomal protein L30	9	9	1	72	12237				179	182	179	Bacillus_aerius_03730	Bacillus_glycinifermentans_03440	Bacillus_haynesii_03238	Bacillus_inaquosorum_00164	Bacillus_paralicheniformi_02762	Bacillus_sonorensis_03614	Bacillus_spizizenii_03717	Bacillus_swezeyi_01883	CamB6_02805
spoVS		Stage V sporulation protein S	9	9	1	72	22738				260	260	260	Bacillus_aerius_01196	Bacillus_glycinifermentans_02213	Bacillus_haynesii_03363	Bacillus_inaquosorum_01900	Bacillus_paralicheniformi_03625	Bacillus_sonorensis_02863	Bacillus_spizizenii_00743	Bacillus_swezeyi_03792	CamB6_00989
rplT		50S ribosomal protein L20	9	9	1	72	2754				359	359	359	Bacillus_aerius_02215	Bacillus_glycinifermentans_01406	Bacillus_haynesii_01595	Bacillus_inaquosorum_03054	Bacillus_paralicheniformi_01632	Bacillus_sonorensis_03550	Bacillus_spizizenii_02901	Bacillus_swezeyi_02493	CamB6_04352
rpsU		30S ribosomal protein S21	9	9	1	72	18248				173	173	173	Bacillus_aerius_02482	Bacillus_glycinifermentans_00962	Bacillus_haynesii_00470	Bacillus_inaquosorum_02691	Bacillus_paralicheniformi_02487	Bacillus_sonorensis_01880	Bacillus_spizizenii_00035	Bacillus_swezeyi_01135	CamB6_00043
group_1614		hypothetical protein	9	9	1	72	11424				206	206	206	Bacillus_aerius_02583	Bacillus_glycinifermentans_00842	Bacillus_haynesii_02130	Bacillus_inaquosorum_02585	Bacillus_paralicheniformi_04311	Bacillus_sonorensis_01775	Bacillus_spizizenii_00138	Bacillus_swezeyi_01031	CamB6_00171
hupA		DNA-binding protein HU 1	9	9	1	72	10528				278	278	278	Bacillus_aerius_02746	Bacillus_glycinifermentans_00655	Bacillus_haynesii_01179	Bacillus_inaquosorum_02409	Bacillus_paralicheniformi_04109	Bacillus_sonorensis_01586	Bacillus_spizizenii_00321	Bacillus_swezeyi_02389	CamB6_00371
qcrB		Menaquinol-cytochrome c reductase cytochrome b subunit	9	9	1	72	10415				674	674	674	Bacillus_aerius_02770	Bacillus_glycinifermentans_00631	Bacillus_haynesii_01155	Bacillus_inaquosorum_02386	Bacillus_paralicheniformi_04085	Bacillus_sonorensis_01561	Bacillus_spizizenii_00346	Bacillus_swezeyi_02413	CamB6_00395
rplN		50S ribosomal protein L14	9	9	1	72	12245				368	368	368	Bacillus_aerius_03738	Bacillus_glycinifermentans_03432	Bacillus_haynesii_03246	Bacillus_inaquosorum_00156	Bacillus_paralicheniformi_02770	Bacillus_sonorensis_03622	Bacillus_spizizenii_03725	Bacillus_swezeyi_01891	CamB6_02813
infA		Translation initiation factor IF-1	9	9	1	72	12229				218	218	218	Bacillus_aerius_03725	Bacillus_glycinifermentans_03446	Bacillus_haynesii_03232	Bacillus_inaquosorum_00169	Bacillus_paralicheniformi_02756	Bacillus_sonorensis_03608	Bacillus_spizizenii_03712	Bacillus_swezeyi_01877	CamB6_02799
rpsN1		30S ribosomal protein S14	9	9	1	72	12242				185	185	185	Bacillus_aerius_03735	Bacillus_glycinifermentans_03435	Bacillus_haynesii_03243	Bacillus_inaquosorum_00159	Bacillus_paralicheniformi_02767	Bacillus_sonorensis_03619	Bacillus_spizizenii_03722	Bacillus_swezeyi_01888	CamB6_02810
rpmC		50S ribosomal protein L29	9	9	1	72	12247				200	200	200	Bacillus_aerius_03740	Bacillus_glycinifermentans_03430	Bacillus_haynesii_03248	Bacillus_inaquosorum_00154	Bacillus_paralicheniformi_02772	Bacillus_sonorensis_03624	Bacillus_spizizenii_03727	Bacillus_swezeyi_01893	CamB6_02815
rplP		50S ribosomal protein L16	9	9	1	72	12248				434	434	434	Bacillus_aerius_03741	Bacillus_glycinifermentans_03429	Bacillus_haynesii_03249	Bacillus_inaquosorum_00153	Bacillus_paralicheniformi_02773	Bacillus_sonorensis_03625	Bacillus_spizizenii_03728	Bacillus_swezeyi_01894	CamB6_02816
rpsG		30S ribosomal protein S7	9	9	1	72	12260				470	470	470	Bacillus_aerius_03753	Bacillus_glycinifermentans_03418	Bacillus_haynesii_03260	Bacillus_inaquosorum_00141	Bacillus_paralicheniformi_02784	Bacillus_sonorensis_03636	Bacillus_spizizenii_03740	Bacillus_swezeyi_01905	CamB6_02827
rplK		50S ribosomal protein L11	9	9	1	72	12272				425	425	425	Bacillus_aerius_03762	Bacillus_glycinifermentans_03409	Bacillus_haynesii_03269	Bacillus_inaquosorum_00132	Bacillus_paralicheniformi_02793	Bacillus_sonorensis_03645	Bacillus_spizizenii_03749	Bacillus_swezeyi_01914	CamB6_02836
rplV		50S ribosomal protein L22	9	9	1	72	12250				341	344	343	Bacillus_aerius_03743	Bacillus_glycinifermentans_03427	Bacillus_haynesii_03251	Bacillus_inaquosorum_00151	Bacillus_paralicheniformi_02775	Bacillus_sonorensis_03627	Bacillus_spizizenii_03730	Bacillus_swezeyi_01896	CamB6_02818
rplB		50S ribosomal protein L2	9	9	1	72	12252				788	833	828	Bacillus_aerius_03745	Bacillus_glycinifermentans_03425	Bacillus_haynesii_03253	Bacillus_inaquosorum_00149	Bacillus_paralicheniformi_02777	Bacillus_sonorensis_03629	Bacillus_spizizenii_03732	Bacillus_swezeyi_01898	CamB6_02820
rpoB		DNA-directed RNA polymerase subunit beta	9	9	1	72	12265				3581	3581	3581	Bacillus_aerius_03757	Bacillus_glycinifermentans_03414	Bacillus_haynesii_03264	Bacillus_inaquosorum_00137	Bacillus_paralicheniformi_02788	Bacillus_sonorensis_03640	Bacillus_spizizenii_03744	Bacillus_swezeyi_01909	CamB6_02831
nusG		Transcription termination/antitermination protein NusG	9	9	1	72	12273				533	605	545	Bacillus_aerius_03763	Bacillus_glycinifermentans_03408	Bacillus_haynesii_03270	Bacillus_inaquosorum_00131	Bacillus_paralicheniformi_02794	Bacillus_sonorensis_03646	Bacillus_spizizenii_03750	Bacillus_swezeyi_01915	CamB6_02837
group_25		hypothetical protein	9	9	1	72	21836				128	203	143	Bacillus_aerius_01447	Bacillus_glycinifermentans_02736	Bacillus_haynesii_03599	Bacillus_inaquosorum_01636	Bacillus_paralicheniformi_01760	Bacillus_sonorensis_00721	Bacillus_spizizenii_00983	Bacillus_swezeyi_03543	CamB6_01231
rpsJ		30S ribosomal protein S10	9	9	1	72	12257				308	308	308	Bacillus_aerius_03749	Bacillus_glycinifermentans_03421	Bacillus_haynesii_03257	Bacillus_inaquosorum_00145	Bacillus_paralicheniformi_02781	Bacillus_sonorensis_03633	Bacillus_spizizenii_03736	Bacillus_swezeyi_01902	CamB6_02824
rpmJ		50S ribosomal protein L36	9	9	1	72	12228				113	113	113	Bacillus_aerius_03724	Bacillus_glycinifermentans_03447	Bacillus_haynesii_03231	Bacillus_inaquosorum_00170	Bacillus_paralicheniformi_02755	Bacillus_sonorensis_03607	Bacillus_spizizenii_03711	Bacillus_swezeyi_01876	CamB6_02798
infC		Translation initiation factor IF-3	9	9	1	72	2812				464	635	557	Bacillus_aerius_02213	Bacillus_glycinifermentans_01404	Bacillus_haynesii_01597	Bacillus_inaquosorum_03056	Bacillus_paralicheniformi_01634	Bacillus_sonorensis_03552	Bacillus_spizizenii_02899	Bacillus_swezeyi_02495	CamB6_04350
fbaA		putative fructose-bisphosphate aldolase	9	9	1	72	25859				857	857	857	Bacillus_aerius_00397	Bacillus_glycinifermentans_04390	Bacillus_haynesii_00066	Bacillus_inaquosorum_03956	Bacillus_paralicheniformi_00907	Bacillus_sonorensis_00190	Bacillus_spizizenii_01363	Bacillus_swezeyi_02890	CamB6_03374
rpmG2		50S ribosomal protein L33 2	9	9	1	72	11535				149	149	149	Bacillus_aerius_00441	Bacillus_glycinifermentans_00787	Bacillus_haynesii_02067	Bacillus_inaquosorum_02522	Bacillus_paralicheniformi_04255	Bacillus_sonorensis_04274	Bacillus_spizizenii_00209	Bacillus_swezeyi_00961	CamB6_00229
recA		Protein RecA	9	9	1	72	22735				1043	1046	1045	Bacillus_aerius_01199	Bacillus_glycinifermentans_02210	Bacillus_haynesii_03366	Bacillus_inaquosorum_01896	Bacillus_paralicheniformi_03622	Bacillus_sonorensis_02860	Bacillus_spizizenii_00747	Bacillus_swezeyi_03789	CamB6_00992
sucD		Succinate--CoA ligase [ADP-forming] subunit alpha	9	9	1	72	22490				902	902	902	Bacillus_aerius_01290	Bacillus_glycinifermentans_02125	Bacillus_haynesii_03453	Bacillus_inaquosorum_01809	Bacillus_paralicheniformi_03535	Bacillus_sonorensis_00566	Bacillus_spizizenii_00829	Bacillus_swezeyi_03703	CamB6_01074
pdhB		Pyruvate dehydrogenase E1 component subunit beta	9	9	1	72	21850				386	977	911	Bacillus_aerius_01444	Bacillus_glycinifermentans_02733	Bacillus_haynesii_03314	Bacillus_inaquosorum_01653	Bacillus_paralicheniformi_01757	Bacillus_sonorensis_00718	Bacillus_spizizenii_00980	Bacillus_swezeyi_03366	CamB6_01228
dnaC		Replicative DNA helicase	9	9	1	72	13060				1364	1364	1364	Bacillus_aerius_00049	Bacillus_glycinifermentans_04037	Bacillus_haynesii_00558	Bacillus_inaquosorum_04324	Bacillus_paralicheniformi_00553	Bacillus_sonorensis_03959	Bacillus_spizizenii_01706	Bacillus_swezeyi_03255	CamB6_03003
mbl		Cell shape-determining protein Mbl	9	9	1	72	25588				1001	1001	1001	Bacillus_aerius_00461	Bacillus_glycinifermentans_04473	Bacillus_haynesii_02387	Bacillus_inaquosorum_03873	Bacillus_paralicheniformi_00991	Bacillus_sonorensis_00106	Bacillus_spizizenii_01287	Bacillus_swezeyi_02812	CamB6_03455
degU		Transcriptional regulatory protein DegU	9	9	1	72	25294				623	689	681	Bacillus_aerius_00551	Bacillus_glycinifermentans_04560	Bacillus_haynesii_02523	Bacillus_inaquosorum_03764	Bacillus_paralicheniformi_01365	Bacillus_sonorensis_00013	Bacillus_spizizenii_04018	Bacillus_swezeyi_00375	CamB6_03549
group_521		hypothetical protein	9	9	1	72	895				1397	1397	1397	Bacillus_aerius_00809	Bacillus_glycinifermentans_01846	Bacillus_haynesii_02797	Bacillus_inaquosorum_03471	Bacillus_paralicheniformi_00284	Bacillus_sonorensis_02745	Bacillus_spizizenii_02349	Bacillus_swezeyi_03945	CamB6_03886
nfuA		Fe/S biogenesis protein NfuA	9	9	1	72	2017				236	239	238	Bacillus_aerius_00853	Bacillus_glycinifermentans_01806	Bacillus_haynesii_02835	Bacillus_inaquosorum_03416	Bacillus_paralicheniformi_00321	Bacillus_sonorensis_03412	Bacillus_spizizenii_02297	Bacillus_swezeyi_01280	CamB6_03987
rpsB		30S ribosomal protein S2	9	9	1	72	22601				734	743	739	Bacillus_aerius_01250	Bacillus_glycinifermentans_02164	Bacillus_haynesii_03414	Bacillus_inaquosorum_01850	Bacillus_paralicheniformi_03574	Bacillus_sonorensis_02813	Bacillus_spizizenii_00790	Bacillus_swezeyi_03742	CamB6_01035
remA		Extracellular matrix regulatory protein A	9	9	1	72	22406				269	269	269	Bacillus_aerius_01331	Bacillus_glycinifermentans_02625	Bacillus_haynesii_03494	Bacillus_inaquosorum_01765	Bacillus_paralicheniformi_03494	Bacillus_sonorensis_00607	Bacillus_spizizenii_00871	Bacillus_swezeyi_03662	CamB6_01115
sigE		RNA polymerase sigma-E factor	9	9	1	72	22200				719	719	719	Bacillus_aerius_01371	Bacillus_glycinifermentans_02662	Bacillus_haynesii_03530	Bacillus_inaquosorum_01730	Bacillus_paralicheniformi_03458	Bacillus_sonorensis_00645	Bacillus_spizizenii_00906	Bacillus_swezeyi_03626	CamB6_01151
cspB		Cold shock protein CspB	9	9	1	72	7611				200	203	200	Bacillus_aerius_01961	Bacillus_glycinifermentans_03622	Bacillus_haynesii_01843	Bacillus_inaquosorum_01067	Bacillus_paralicheniformi_02314	Bacillus_sonorensis_03245	Bacillus_spizizenii_01812	Bacillus_swezeyi_00778	CamB6_01830
rpmI		50S ribosomal protein L35	9	9	1	72	2755				200	200	200	Bacillus_aerius_02214	Bacillus_glycinifermentans_01405	Bacillus_haynesii_01596	Bacillus_inaquosorum_03055	Bacillus_paralicheniformi_01633	Bacillus_sonorensis_03551	Bacillus_spizizenii_02900	Bacillus_swezeyi_02494	CamB6_04351
sigA		RNA polymerase sigma factor SigA	9	9	1	72	17870				1115	1121	1119	Bacillus_aerius_02503	Bacillus_glycinifermentans_00941	Bacillus_haynesii_00449	Bacillus_inaquosorum_02669	Bacillus_paralicheniformi_04401	Bacillus_sonorensis_01859	Bacillus_spizizenii_00057	Bacillus_swezeyi_01114	CamB6_00064
ispG		4-hydroxy-3-methylbut-2-en-1-yl diphosphate synthase (flavodoxin)	9	9	1	72	17941				1112	1130	1116	Bacillus_aerius_02519	Bacillus_glycinifermentans_00919	Bacillus_haynesii_00428	Bacillus_inaquosorum_02655	Bacillus_paralicheniformi_04379	Bacillus_sonorensis_01840	Bacillus_spizizenii_00070	Bacillus_swezeyi_01099	CamB6_00092
spoIVA		Stage IV sporulation protein A	9	9	1	72	10736				1478	1478	1478	Bacillus_aerius_02745	Bacillus_glycinifermentans_00656	Bacillus_haynesii_01180	Bacillus_inaquosorum_02410	Bacillus_paralicheniformi_04110	Bacillus_sonorensis_01587	Bacillus_spizizenii_00320	Bacillus_swezeyi_02388	CamB6_00370
cspD		Cold shock protein CspD	9	9	1	72	10201				200	200	200	Bacillus_aerius_02827	Bacillus_glycinifermentans_00572	Bacillus_haynesii_01095	Bacillus_inaquosorum_02324	Bacillus_paralicheniformi_04023	Bacillus_sonorensis_01502	Bacillus_spizizenii_00409	Bacillus_swezeyi_04177	CamB6_00458
ndoA		Endoribonuclease EndoA	9	9	1	72	6484				350	350	350	Bacillus_aerius_03065	Bacillus_glycinifermentans_00389	Bacillus_haynesii_00657	Bacillus_inaquosorum_00529	Bacillus_paralicheniformi_01452	Bacillus_sonorensis_04182	Bacillus_spizizenii_03504	Bacillus_swezeyi_00515	CamB6_02327
spoVG		Putative septation protein SpoVG	9	9	1	72	12424				293	296	293	Bacillus_aerius_03695	Bacillus_glycinifermentans_01608	Bacillus_haynesii_04221	Bacillus_inaquosorum_00061	Bacillus_paralicheniformi_03420	Bacillus_sonorensis_03867	Bacillus_spizizenii_03881	Bacillus_swezeyi_04360	CamB6_02905
rpsM		30S ribosomal protein S13	9	9	1	72	12227				365	365	365	Bacillus_aerius_03723	Bacillus_glycinifermentans_03448	Bacillus_haynesii_03230	Bacillus_inaquosorum_00171	Bacillus_paralicheniformi_02754	Bacillus_sonorensis_03606	Bacillus_spizizenii_03710	Bacillus_swezeyi_01875	CamB6_02797
rpsE		30S ribosomal protein S5	9	9	1	72	12238				500	506	504	Bacillus_aerius_03731	Bacillus_glycinifermentans_03439	Bacillus_haynesii_03239	Bacillus_inaquosorum_00163	Bacillus_paralicheniformi_02763	Bacillus_sonorensis_03615	Bacillus_spizizenii_03718	Bacillus_swezeyi_01884	CamB6_02806
rpsH		30S ribosomal protein S8	9	9	1	72	12241				398	398	398	Bacillus_aerius_03734	Bacillus_glycinifermentans_03436	Bacillus_haynesii_03242	Bacillus_inaquosorum_00160	Bacillus_paralicheniformi_02766	Bacillus_sonorensis_03618	Bacillus_spizizenii_03721	Bacillus_swezeyi_01887	CamB6_02809
rpsQ		30S ribosomal protein S17	9	9	1	72	12246				263	263	263	Bacillus_aerius_03739	Bacillus_glycinifermentans_03431	Bacillus_haynesii_03247	Bacillus_inaquosorum_00155	Bacillus_paralicheniformi_02771	Bacillus_sonorensis_03623	Bacillus_spizizenii_03726	Bacillus_swezeyi_01892	CamB6_02814
rpsC		30S ribosomal protein S3	9	9	1	72	12249				656	656	656	Bacillus_aerius_03742	Bacillus_glycinifermentans_03428	Bacillus_haynesii_03250	Bacillus_inaquosorum_00152	Bacillus_paralicheniformi_02774	Bacillus_sonorensis_03626	Bacillus_spizizenii_03729	Bacillus_swezeyi_01895	CamB6_02817
rpsS		30S ribosomal protein S19	9	9	1	72	12251				278	278	278	Bacillus_aerius_03744	Bacillus_glycinifermentans_03426	Bacillus_haynesii_03252	Bacillus_inaquosorum_00150	Bacillus_paralicheniformi_02776	Bacillus_sonorensis_03628	Bacillus_spizizenii_03731	Bacillus_swezeyi_01897	CamB6_02819
rpoC		DNA-directed RNA polymerase subunit beta'	9	9	1	72	12264				3599	3599	3599	Bacillus_aerius_03756	Bacillus_glycinifermentans_03415	Bacillus_haynesii_03263	Bacillus_inaquosorum_00138	Bacillus_paralicheniformi_02787	Bacillus_sonorensis_03639	Bacillus_spizizenii_03743	Bacillus_swezeyi_01908	CamB6_02830
clpC		Negative regulator of genetic competence ClpC/MecB	9	9	1	72	12290				2429	2435	2432	Bacillus_aerius_03777	Bacillus_glycinifermentans_03394	Bacillus_haynesii_03284	Bacillus_inaquosorum_00116	Bacillus_paralicheniformi_02808	Bacillus_sonorensis_03660	Bacillus_spizizenii_03764	Bacillus_swezeyi_01929	CamB6_02851
recR		Recombination protein RecR	9	9	1	72	12468				596	596	596	Bacillus_aerius_03797	Bacillus_glycinifermentans_01983	Bacillus_haynesii_02350	Bacillus_inaquosorum_00027	Bacillus_paralicheniformi_03359	Bacillus_sonorensis_04318	Bacillus_spizizenii_04068	Bacillus_swezeyi_02709	CamB6_02938
rplM		50S ribosomal protein L13	9	9	1	72	12219				437	437	437	Bacillus_aerius_03811	Bacillus_glycinifermentans_03456	Bacillus_haynesii_03222	Bacillus_inaquosorum_00179	Bacillus_paralicheniformi_02746	Bacillus_sonorensis_03598	Bacillus_spizizenii_03702	Bacillus_swezeyi_01867	CamB6_02789
lipA		Lipoyl synthase	9	9	1	72	949				896	1043	912	Bacillus_aerius_00841	Bacillus_glycinifermentans_01818	Bacillus_haynesii_02823	Bacillus_inaquosorum_03428	Bacillus_paralicheniformi_00309	Bacillus_sonorensis_02785	Bacillus_spizizenii_02308	Bacillus_swezeyi_03924	CamB6_03975
rplS		50S ribosomal protein L19	9	9	1	72	22452				347	347	347	Bacillus_aerius_01296	Bacillus_glycinifermentans_02119	Bacillus_haynesii_03459	Bacillus_inaquosorum_01803	Bacillus_paralicheniformi_03529	Bacillus_sonorensis_00572	Bacillus_spizizenii_00835	Bacillus_swezeyi_03697	CamB6_01080
ahpC_1		Alkyl hydroperoxide reductase C	9	9	1	72	21700				542	542	542	Bacillus_aerius_01480	Bacillus_glycinifermentans_02772	Bacillus_haynesii_03100	Bacillus_inaquosorum_01601	Bacillus_paralicheniformi_01797	Bacillus_sonorensis_00759	Bacillus_spizizenii_01018	Bacillus_swezeyi_01424	CamB6_01266
map		Methionine aminopeptidase 1	9	9	1	72	12230				680	746	738	Bacillus_aerius_03726	Bacillus_glycinifermentans_03444	Bacillus_haynesii_03234	Bacillus_inaquosorum_00168	Bacillus_paralicheniformi_02758	Bacillus_sonorensis_03610	Bacillus_spizizenii_03713	Bacillus_swezeyi_01879	CamB6_02801
rplE		50S ribosomal protein L5	9	9	1	72	12243				539	539	539	Bacillus_aerius_03736	Bacillus_glycinifermentans_03434	Bacillus_haynesii_03244	Bacillus_inaquosorum_00158	Bacillus_paralicheniformi_02768	Bacillus_sonorensis_03620	Bacillus_spizizenii_03723	Bacillus_swezeyi_01889	CamB6_02811
purB		Adenylosuccinate lyase	8	8	1	72	14981	1	15837		1295	1295	1295		Bacillus_glycinifermentans_02511	Bacillus_haynesii_03704	Bacillus_inaquosorum_00756	Bacillus_paralicheniformi_03208	Bacillus_sonorensis_02178	Bacillus_spizizenii_02721	Bacillus_swezeyi_03313	CamB6_02107
rplJ		50S ribosomal protein L10	8	8	1	72	12268	26	6		500	500	500		Bacillus_glycinifermentans_03411	Bacillus_haynesii_03267	Bacillus_inaquosorum_00134	Bacillus_paralicheniformi_02791	Bacillus_sonorensis_03643	Bacillus_spizizenii_03747	Bacillus_swezeyi_01912	CamB6_02834
group_114		hypothetical protein	8	8	1	72	7541	1	14744		1895	1895	1895		Bacillus_glycinifermentans_03633	Bacillus_haynesii_01832	Bacillus_inaquosorum_01055	Bacillus_paralicheniformi_02323	Bacillus_sonorensis_03234	Bacillus_spizizenii_01800	Bacillus_swezeyi_00767	CamB6_01841
guaA		GMP synthase [glutamine-hydrolyzing]	8	8	1	72	14998	1	16171		1541	1550	1543	Bacillus_aerius_03424	Bacillus_glycinifermentans_02519	Bacillus_haynesii_03712	Bacillus_inaquosorum_00746	Bacillus_paralicheniformi_03199	Bacillus_sonorensis_02186	Bacillus_spizizenii_02729		CamB6_02117
glnA		Glutamine synthetase	8	8	1	72	23183	1	10861		1334	1334	1334		Bacillus_glycinifermentans_00483	Bacillus_haynesii_00329	Bacillus_inaquosorum_01956	Bacillus_paralicheniformi_03716	Bacillus_sonorensis_01354	Bacillus_spizizenii_00693	Bacillus_swezeyi_03849	CamB6_00897
rpoA		DNA-directed RNA polymerase subunit alpha	8	8	1	72	12225	25	17		944	944	944		Bacillus_glycinifermentans_03450	Bacillus_haynesii_03228	Bacillus_inaquosorum_00173	Bacillus_paralicheniformi_02752	Bacillus_sonorensis_03604	Bacillus_spizizenii_03708	Bacillus_swezeyi_01873	CamB6_02795
rpsP		30S ribosomal protein S16	8	8	1	72	22447	9	105		272	272	272		Bacillus_glycinifermentans_02114	Bacillus_haynesii_03464	Bacillus_inaquosorum_01798	Bacillus_paralicheniformi_03524	Bacillus_sonorensis_00577	Bacillus_spizizenii_00840	Bacillus_swezeyi_03692	CamB6_01085
group_180		hypothetical protein	8	8	1	72	19828	1	18461		221	224	222		Bacillus_glycinifermentans_00506	Bacillus_haynesii_04176	Bacillus_inaquosorum_02147	Bacillus_paralicheniformi_01850	Bacillus_sonorensis_02201	Bacillus_spizizenii_00547	Bacillus_swezeyi_03377	CamB6_01319
rny		Ribonuclease Y	8	8	1	72	22736	34	6		1559	1562	1559		Bacillus_glycinifermentans_02211	Bacillus_haynesii_03365	Bacillus_inaquosorum_01898	Bacillus_paralicheniformi_03623	Bacillus_sonorensis_02861	Bacillus_spizizenii_00745	Bacillus_swezeyi_03790	CamB6_00991
groS		10 kDa chaperonin	8	8	1	72	14290	1	16210		284	284	284		Bacillus_glycinifermentans_02590	Bacillus_haynesii_03770	Bacillus_inaquosorum_00719	Bacillus_paralicheniformi_02437	Bacillus_sonorensis_02243	Bacillus_spizizenii_02756	Bacillus_swezeyi_02114	CamB6_02241
mraZ		Transcriptional regulator MraZ	8	8	1	72	22159	2	288		431	446	434		Bacillus_glycinifermentans_02683	Bacillus_haynesii_03550	Bacillus_inaquosorum_01710	Bacillus_paralicheniformi_01703	Bacillus_sonorensis_00665	Bacillus_spizizenii_00926	Bacillus_swezeyi_03606	CamB6_01173
rpsL		30S ribosomal protein S12	8	8	1	72	12262	35	3		416	416	416		Bacillus_glycinifermentans_03417	Bacillus_haynesii_03261	Bacillus_inaquosorum_00140	Bacillus_paralicheniformi_02785	Bacillus_sonorensis_03637	Bacillus_spizizenii_03741	Bacillus_swezeyi_01906	CamB6_02828
rpsI		30S ribosomal protein S9	8	8	1	72	12200	1	4094		392	392	392		Bacillus_glycinifermentans_03457	Bacillus_haynesii_03221	Bacillus_inaquosorum_00180	Bacillus_paralicheniformi_02745	Bacillus_sonorensis_03597	Bacillus_spizizenii_03701	Bacillus_swezeyi_01866	CamB6_02788
soj		Sporulation initiation inhibitor protein Soj	8	8	1	72	12554	1	4378		761	761	761		Bacillus_glycinifermentans_04014	Bacillus_haynesii_00533	Bacillus_inaquosorum_04380	Bacillus_paralicheniformi_00528	Bacillus_sonorensis_03985	Bacillus_spizizenii_01754	Bacillus_swezeyi_03286	CamB6_02978
rpmE		50S ribosomal protein L31	8	8	1	72	25849	11	41		200	200	200		Bacillus_glycinifermentans_04395	Bacillus_haynesii_00061	Bacillus_inaquosorum_03951	Bacillus_paralicheniformi_00912	Bacillus_sonorensis_00185	Bacillus_spizizenii_01358	Bacillus_swezeyi_02885	CamB6_03379
lepA		Elongation factor 4	8	8	1	72	18276	1	7088		1835	1838	1837		Bacillus_glycinifermentans_00973	Bacillus_haynesii_00481	Bacillus_inaquosorum_02701	Bacillus_paralicheniformi_02498	Bacillus_sonorensis_01891	Bacillus_spizizenii_00025	Bacillus_swezeyi_01146	CamB6_00032
purA		Adenylosuccinate synthetase	8	8	1	72	13064	1	2007		1292	1292	1292		Bacillus_glycinifermentans_04039	Bacillus_haynesii_00560	Bacillus_inaquosorum_04322	Bacillus_paralicheniformi_00555	Bacillus_sonorensis_03957	Bacillus_spizizenii_01704	Bacillus_swezeyi_03253	CamB6_03005
parE		DNA topoisomerase 4 subunit B	8	8	1	72	9974	1	10773		1967	1976	1971		Bacillus_glycinifermentans_04918	Bacillus_haynesii_01910	Bacillus_inaquosorum_02058	Bacillus_paralicheniformi_03784	Bacillus_sonorensis_01263	Bacillus_spizizenii_00627	Bacillus_swezeyi_04208	CamB6_00778
efp		Elongation factor P	8	8	1	72	11362	1	8112		557	557	557		Bacillus_glycinifermentans_00846	Bacillus_haynesii_02134	Bacillus_inaquosorum_02589	Bacillus_paralicheniformi_04315	Bacillus_sonorensis_01779	Bacillus_spizizenii_00134	Bacillus_swezeyi_01035	CamB6_00167
apt		Adenine phosphoribosyltransferase	8	8	1	72	17088	5	243		512	512	512		Bacillus_glycinifermentans_01150	Bacillus_haynesii_02264	Bacillus_inaquosorum_02923	Bacillus_paralicheniformi_02662	Bacillus_sonorensis_03367	Bacillus_spizizenii_03163	Bacillus_swezeyi_02570	CamB6_04484
speH		S-adenosylmethionine decarboxylase proenzyme	8	8	1	72	2860	1	9247		380	386	384		Bacillus_glycinifermentans_01390	Bacillus_haynesii_01612	Bacillus_inaquosorum_03069	Bacillus_paralicheniformi_01649	Bacillus_sonorensis_03567	Bacillus_spizizenii_02886	Bacillus_swezeyi_02509	CamB6_04335
trxA		Thioredoxin	8	8	1	72	2703	1	17549		314	314	314		Bacillus_glycinifermentans_01445	Bacillus_haynesii_01559	Bacillus_inaquosorum_03015	Bacillus_paralicheniformi_01596	Bacillus_sonorensis_03514	Bacillus_spizizenii_02940	Bacillus_swezeyi_02464	CamB6_04387
pnp_2		Polyribonucleotide nucleotidyltransferase	8	8	1	72	12314	8	100		386	398	390		Bacillus_glycinifermentans_01622	Bacillus_haynesii_04207	Bacillus_inaquosorum_00075	Bacillus_paralicheniformi_03434	Bacillus_sonorensis_03853	Bacillus_spizizenii_03867	Bacillus_swezeyi_04346	CamB6_02891
pdxS		Pyridoxal 5'-phosphate synthase subunit PdxS	8	8	1	72	12485	15	62		884	884	884		Bacillus_glycinifermentans_02001	Bacillus_haynesii_02364	Bacillus_inaquosorum_00016	Bacillus_paralicheniformi_03374	Bacillus_sonorensis_04301	Bacillus_spizizenii_04079	Bacillus_swezeyi_02694	CamB6_02954
purS		Phosphoribosylformylglycinamidine synthase subunit PurS	8	8	1	72	14978	1	15825		254	254	254		Bacillus_glycinifermentans_02509	Bacillus_haynesii_03702	Bacillus_inaquosorum_00758	Bacillus_paralicheniformi_03210	Bacillus_sonorensis_02176	Bacillus_spizizenii_02719	Bacillus_swezeyi_03315	CamB6_02105
rplL		50S ribosomal protein L7/L12	8	8	1	72	12267	26	8		368	371	370		Bacillus_glycinifermentans_03412	Bacillus_haynesii_03266	Bacillus_inaquosorum_00135	Bacillus_paralicheniformi_02790	Bacillus_sonorensis_03642	Bacillus_spizizenii_03746	Bacillus_swezeyi_01911	CamB6_02833
sigM		ECF RNA polymerase sigma factor SigM	8	8	1	72	7723	1	6987		491	491	491		Bacillus_glycinifermentans_03561	Bacillus_haynesii_01684	Bacillus_inaquosorum_01113	Bacillus_paralicheniformi_02258	Bacillus_sonorensis_03303	Bacillus_spizizenii_01854	Bacillus_swezeyi_00829	CamB6_01776
gerE		Spore germination protein GerE	8	8	1	72	16811	1	17673		224	224	224	Bacillus_aerius_02249		Bacillus_haynesii_01550	Bacillus_inaquosorum_03007	Bacillus_paralicheniformi_01587	Bacillus_sonorensis_03758	Bacillus_spizizenii_02948	Bacillus_swezeyi_02454	CamB6_04396
group_84		hypothetical protein	8	8	1	72	4769	1	4136		248	449	286		Bacillus_glycinifermentans_01517	Bacillus_haynesii_01338	Bacillus_inaquosorum_00240	Bacillus_paralicheniformi_03060	Bacillus_sonorensis_02642	Bacillus_spizizenii_03919	Bacillus_swezeyi_00029	CamB6_02669
bglH_1		Aryl-phospho-beta-D-glucosidase BglH	7	7	1	72	12997	1	15746		329	1469	1304	Bacillus_aerius_00116	Bacillus_glycinifermentans_02469	Bacillus_haynesii_03656		Bacillus_paralicheniformi_03261	Bacillus_sonorensis_02127		Bacillus_swezeyi_01177	CamB6_02049
clpX		ATP-dependent Clp protease ATP-binding subunit ClpX	7	7	1	72	16849	1	17845		1265	1265	1265	Bacillus_aerius_02282	Bacillus_glycinifermentans_02066	Bacillus_haynesii_02328		Bacillus_paralicheniformi_01565	Bacillus_sonorensis_03727		Bacillus_swezeyi_02238	CamB6_04419
cspC		Cold shock protein CspC	7	7	1	72	3858	1	6694		200	203	202	Bacillus_aerius_03000		Bacillus_haynesii_00624	Bacillus_inaquosorum_00606	Bacillus_paralicheniformi_01426	Bacillus_sonorensis_03667	Bacillus_spizizenii_03544		CamB6_02302
upp		Uracil phosphoribosyltransferase	7	7	1	72	23858	11	84		629	629	629	Bacillus_aerius_00418	Bacillus_glycinifermentans_04416	Bacillus_haynesii_00039		Bacillus_paralicheniformi_00934	Bacillus_sonorensis_00164		Bacillus_swezeyi_02869	CamB6_03401
group_2275		hypothetical protein	7	7	1	72	13820	1	2223		866	869	866			Bacillus_haynesii_00861	Bacillus_inaquosorum_04233	Bacillus_paralicheniformi_00642	Bacillus_sonorensis_00473	Bacillus_spizizenii_01623	Bacillus_swezeyi_03167	CamB6_03101
desR_2		Transcriptional regulatory protein DesR	7	7	1	72	16212	1	7901		599	599	599			Bacillus_haynesii_02180	Bacillus_inaquosorum_02234	Bacillus_paralicheniformi_02572	Bacillus_sonorensis_02330	Bacillus_spizizenii_00498	Bacillus_swezeyi_02047	CamB6_04572
glpX		Fructose-1,6-bisphosphatase class 2	7	7	1	72	25856	29	3		965	965	965	Bacillus_aerius_00400	Bacillus_glycinifermentans_04393	Bacillus_haynesii_00063		Bacillus_paralicheniformi_00910	Bacillus_sonorensis_00187		Bacillus_swezeyi_02887	CamB6_03377
tuf		Elongation factor Tu	7	7	1	72	12258	30	7		1190	1190	1190	Bacillus_aerius_03751		Bacillus_haynesii_03258	Bacillus_inaquosorum_00143	Bacillus_paralicheniformi_02782		Bacillus_spizizenii_03738	Bacillus_swezeyi_01903	CamB6_02825
purQ		Phosphoribosylformylglycinamidine synthase subunit PurQ	6	6	1	72	14977	1	15823		683	683	683		Bacillus_glycinifermentans_02508	Bacillus_haynesii_03701		Bacillus_paralicheniformi_03211	Bacillus_sonorensis_02175		Bacillus_swezeyi_03316	CamB6_02104
group_102		hypothetical protein	6	6	1	72	14992	1	15849		554	554	554		Bacillus_glycinifermentans_02515	Bacillus_haynesii_03708		Bacillus_paralicheniformi_03204	Bacillus_sonorensis_02182		Bacillus_swezeyi_03309	CamB6_02111
ykuV		Thiol-disulfide oxidoreductase YkuV	6	6	1	72	21701	14	119		458	458	458		Bacillus_glycinifermentans_02771	Bacillus_haynesii_03099		Bacillus_paralicheniformi_01796	Bacillus_sonorensis_00758		Bacillus_swezeyi_01425	CamB6_01265
ecsA		ABC-type transporter ATP-binding protein EcsA	6	6	1	72	19168	1	11647		740	1022	881		Bacillus_glycinifermentans_02859	Bacillus_haynesii_01752		Bacillus_paralicheniformi_02186	Bacillus_sonorensis_02479		Bacillus_swezeyi_00891	CamB6_01712
acpA		Acyl carrier protein	6	6	1	72	22303	9	114		233	233	233		Bacillus_glycinifermentans_02108	Bacillus_haynesii_03470		Bacillus_paralicheniformi_03518	Bacillus_sonorensis_00583		Bacillus_swezeyi_03686	CamB6_01091
codY		GTP-sensing transcriptional pleiotropic repressor CodY	6	6	1	72	22507	10	109		779	779	779		Bacillus_glycinifermentans_02132	Bacillus_haynesii_03446		Bacillus_paralicheniformi_03542	Bacillus_sonorensis_00559		Bacillus_swezeyi_03710	CamB6_01067
cheY_2		Chemotaxis protein CheY	6	6	1	72	22539	10	50		362	362	362		Bacillus_glycinifermentans_02148	Bacillus_haynesii_03430		Bacillus_paralicheniformi_03558	Bacillus_sonorensis_02797		Bacillus_swezeyi_03726	CamB6_01051
yjbI		Group 2 truncated hemoglobin YjbI	6	6	1	72	19657	1	13520		398	398	398		Bacillus_glycinifermentans_03005	Bacillus_haynesii_03938		Bacillus_paralicheniformi_02011	Bacillus_sonorensis_01040		Bacillus_swezeyi_03427	CamB6_01550
rpsN1_2		30S ribosomal protein S14	6	6	1	72	15471	1	17934		170	185	182		Bacillus_glycinifermentans_03175	Bacillus_haynesii_00996		Bacillus_paralicheniformi_03886	Bacillus_sonorensis_03953		Bacillus_swezeyi_02748	CamB6_00567
radA		DNA repair protein RadA	6	6	1	72	12014	22	5		1283	1427	1371		Bacillus_glycinifermentans_03395	Bacillus_haynesii_03283		Bacillus_paralicheniformi_02807	Bacillus_sonorensis_03659		Bacillus_swezeyi_01928	CamB6_02850
gatB		Aspartyl/glutamyl-tRNA(Asn/Gln) amidotransferase subunit B	6	6	1	72	12635	1	15793		1430	1430	1430		Bacillus_glycinifermentans_02484	Bacillus_haynesii_03668		Bacillus_paralicheniformi_03245	Bacillus_sonorensis_02144		Bacillus_swezeyi_02653	CamB6_02070
gatC		Aspartyl/glutamyl-tRNA(Asn/Gln) amidotransferase subunit C	6	6	1	72	14947	1	15799		290	290	290		Bacillus_glycinifermentans_02486	Bacillus_haynesii_03670		Bacillus_paralicheniformi_03243	Bacillus_sonorensis_02146		Bacillus_swezeyi_02655	CamB6_02072
cysE_2		Serine acetyltransferase	6	6	1	72	12046	22	15		644	770	669		Bacillus_glycinifermentans_03401	Bacillus_haynesii_03277		Bacillus_paralicheniformi_02801	Bacillus_sonorensis_03653		Bacillus_swezeyi_01922	CamB6_02844
rpmF		50S ribosomal protein L32	6	6	1	72	22101	2	252		173	173	173		Bacillus_glycinifermentans_02688	Bacillus_haynesii_03555		Bacillus_paralicheniformi_01708	Bacillus_sonorensis_00670		Bacillus_swezeyi_03601	CamB6_01178
cysS		Cysteine--tRNA ligase	6	6	1	72	12048	22	16		1403	1403	1403		Bacillus_glycinifermentans_03402	Bacillus_haynesii_03276		Bacillus_paralicheniformi_02800	Bacillus_sonorensis_03652		Bacillus_swezeyi_01921	CamB6_02843
ykzF		putative protein YkzF	6	6	1	72	21597	13	102		179	179	179		Bacillus_glycinifermentans_02781	Bacillus_haynesii_03296		Bacillus_paralicheniformi_01806	Bacillus_sonorensis_00768		Bacillus_swezeyi_01415	CamB6_01275
rplGB		Ribosome-associated protein L7Ae-like protein	6	6	1	72	12263	35	2		248	248	248		Bacillus_glycinifermentans_03416	Bacillus_haynesii_03262		Bacillus_paralicheniformi_02786	Bacillus_sonorensis_03638		Bacillus_swezeyi_01907	CamB6_02829
spxA		Regulatory protein Spx	6	6	1	72	19626	1	13500		395	395	395		Bacillus_glycinifermentans_02998	Bacillus_haynesii_03925		Bacillus_paralicheniformi_02024	Bacillus_sonorensis_01047		Bacillus_swezeyi_03439	CamB6_01563
rplC		50S ribosomal protein L3	6	6	1	72	12255	32	1		629	629	629		Bacillus_glycinifermentans_03422	Bacillus_haynesii_03256		Bacillus_paralicheniformi_02780	Bacillus_sonorensis_03632		Bacillus_swezeyi_01901	CamB6_02823
sigH		RNA polymerase sigma-H factor	6	6	1	72	12054	22	23		671	671	671		Bacillus_glycinifermentans_03406	Bacillus_haynesii_03272		Bacillus_paralicheniformi_02796	Bacillus_sonorensis_03648		Bacillus_swezeyi_01917	CamB6_02839
rplQ		50S ribosomal protein L17	6	6	1	72	12224	25	16		362	362	362		Bacillus_glycinifermentans_03451	Bacillus_haynesii_03227		Bacillus_paralicheniformi_02751	Bacillus_sonorensis_03603		Bacillus_swezeyi_01872	CamB6_02794
spo0J		Stage 0 sporulation protein J	6	6	1	72	12559	1	4351		848	848	848		Bacillus_glycinifermentans_04015	Bacillus_haynesii_00534		Bacillus_paralicheniformi_00529	Bacillus_sonorensis_03984		Bacillus_swezeyi_03285	CamB6_02979
arnC_1		Beta-monoglucosyldiacylglycerol synthase	6	6	1	72	13745	1	2254		1262	1262	1262		Bacillus_glycinifermentans_04141	Bacillus_haynesii_00870		Bacillus_paralicheniformi_00651	Bacillus_sonorensis_00464		Bacillus_swezeyi_03158	CamB6_03110
perR_2		Peroxide operon regulator	6	6	1	72	7407	1	13291		437	437	437		Bacillus_glycinifermentans_03782	Bacillus_haynesii_03202		Bacillus_paralicheniformi_04628	Bacillus_sonorensis_04004		Bacillus_swezeyi_01773	CamB6_01895
cynR_2		HTH-type transcriptional regulator CynR	6	6	1	72	3478	1	3007		914	947	921		Bacillus_glycinifermentans_04303	Bacillus_haynesii_00158		Bacillus_paralicheniformi_00816	Bacillus_sonorensis_00277		Bacillus_swezeyi_02988	CamB6_03274
group_119		putative zinc-binding alcohol dehydrogenase	6	6	1	72	25499	1	17342		1133	1139	1134		Bacillus_glycinifermentans_04516	Bacillus_haynesii_02434		Bacillus_paralicheniformi_01042	Bacillus_sonorensis_00057		Bacillus_swezeyi_02764	CamB6_03503
rpsR		30S ribosomal protein S18	6	6	1	72	12572	1	4340		239	239	239		Bacillus_glycinifermentans_04022	Bacillus_haynesii_00541		Bacillus_paralicheniformi_00536	Bacillus_sonorensis_03977		Bacillus_swezeyi_03278	CamB6_02986
est		Carboxylesterase	6	6	1	72	9501	1	18737		746	746	746		Bacillus_glycinifermentans_04860	Bacillus_haynesii_02660		Bacillus_paralicheniformi_00075	Bacillus_sonorensis_02046		Bacillus_swezeyi_04077	CamB6_03750
araR_2		Arabinose metabolism transcriptional repressor	6	6	1	72	9977	1	10771		431	1175	994		Bacillus_glycinifermentans_04916	Bacillus_haynesii_01912		Bacillus_paralicheniformi_03786	Bacillus_sonorensis_01261		Bacillus_swezeyi_02662	CamB6_00776
araA_2		L-arabinose isomerase	6	6	1	72	9981	1	10768		1424	1424	1424		Bacillus_glycinifermentans_04913	Bacillus_haynesii_01915		Bacillus_paralicheniformi_03789	Bacillus_sonorensis_01258		Bacillus_swezeyi_04253	CamB6_00773
ftsA		Cell division protein FtsA	6	6	1	72	22182	2	42		1298	1301	1298		Bacillus_glycinifermentans_02668	Bacillus_haynesii_03535		Bacillus_paralicheniformi_01688	Bacillus_sonorensis_00650		Bacillus_swezeyi_03621	CamB6_01157
group_151		hypothetical protein	6	6	1	72	19129	1	11946		89	98	96	Bacillus_aerius_01883		Bacillus_haynesii_01743		Bacillus_paralicheniformi_02195	Bacillus_sonorensis_02488		Bacillus_swezeyi_00882	CamB6_01722
fbp		Fructose-1,6-bisphosphatase class 3	6	6	1	72	7990	1	2153		1925	1931	1926		Bacillus_glycinifermentans_04078	Bacillus_haynesii_02926	Bacillus_inaquosorum_04277	Bacillus_paralicheniformi_00585		Bacillus_spizizenii_01672		CamB6_03043
degR		Regulatory protein DegR	6	6	1	72	8355	6	163		182	188	184		Bacillus_glycinifermentans_00573	Bacillus_haynesii_01096		Bacillus_paralicheniformi_04024	Bacillus_sonorensis_01503		Bacillus_swezeyi_04176	CamB6_00457
gudB		Cryptic catabolic NAD-specific glutamate dehydrogenase GudB	6	6	1	72	10778	1	4606		1274	1274	1274		Bacillus_glycinifermentans_00675	Bacillus_haynesii_01197		Bacillus_paralicheniformi_04127	Bacillus_sonorensis_01604		Bacillus_swezeyi_02370	CamB6_00353
srrA_2		Transcriptional regulatory protein SrrA	6	6	1	72	10806	1	4649		722	722	722		Bacillus_glycinifermentans_00695	Bacillus_haynesii_01217		Bacillus_paralicheniformi_04147	Bacillus_sonorensis_01624		Bacillus_swezeyi_02350	CamB6_00334
ccpN		Transcriptional repressor CcpN	6	6	1	72	17863	18	17		599	599	599		Bacillus_glycinifermentans_00945	Bacillus_haynesii_00453		Bacillus_paralicheniformi_04405	Bacillus_sonorensis_01863		Bacillus_swezeyi_01118	CamB6_00060
group_1693		hypothetical protein	6	6	1	72	17841	18	46		281	281	281		Bacillus_glycinifermentans_00957	Bacillus_haynesii_00465		Bacillus_paralicheniformi_04417	Bacillus_sonorensis_01875		Bacillus_swezeyi_01130	CamB6_00048
group_1697		hypothetical protein	6	6	1	72	18322	1	7159		518	518	518		Bacillus_glycinifermentans_00991	Bacillus_haynesii_00500		Bacillus_paralicheniformi_02519	Bacillus_sonorensis_01909		Bacillus_swezeyi_01164	CamB6_00011
udk		Uridine kinase	6	6	1	72	17294	1	8567		635	635	635		Bacillus_glycinifermentans_01119	Bacillus_haynesii_02239		Bacillus_paralicheniformi_02637	Bacillus_sonorensis_03393		Bacillus_swezeyi_02595	CamB6_04509
rplU		50S ribosomal protein L21	6	6	1	72	16424	1	17787		308	308	308		Bacillus_glycinifermentans_01185	Bacillus_haynesii_02299		Bacillus_paralicheniformi_02697	Bacillus_sonorensis_03330		Bacillus_swezeyi_02209	CamB6_04449
mreB		Cell shape-determining protein MreB	6	6	1	72	16410	1	17811		1010	1010	1010		Bacillus_glycinifermentans_01194	Bacillus_haynesii_02308		Bacillus_paralicheniformi_02706	Bacillus_sonorensis_03321		Bacillus_swezeyi_02218	CamB6_04440
menB_2		1,4-dihydroxy-2-naphthoyl-CoA synthase	6	6	1	72	3247	1	1790		818	818	818		Bacillus_glycinifermentans_01216	Bacillus_haynesii_04281		Bacillus_paralicheniformi_02843	Bacillus_sonorensis_03200		Bacillus_swezeyi_00602	CamB6_04167
metK		S-adenosylmethionine synthase	6	6	1	72	3178	1	1729		1202	1202	1202		Bacillus_glycinifermentans_01248	Bacillus_haynesii_04307		Bacillus_paralicheniformi_02869	Bacillus_sonorensis_03167		Bacillus_swezeyi_00628	CamB6_04194
group_1724		Sporulation protein cse60	6	6	1	72	3116	1	1613		182	182	182		Bacillus_glycinifermentans_01291	Bacillus_haynesii_04345		Bacillus_paralicheniformi_02907	Bacillus_sonorensis_03122		Bacillus_swezeyi_00666	CamB6_04232
aroA		Protein AroA(G)	6	6	1	72	2956	1	8938		1076	1076	1076		Bacillus_glycinifermentans_01325	Bacillus_haynesii_04379		Bacillus_paralicheniformi_02942	Bacillus_sonorensis_03780		Bacillus_swezeyi_00698	CamB6_04268
pfkA		ATP-dependent 6-phosphofructokinase	6	6	1	72	2899	1	9055		959	959	959		Bacillus_glycinifermentans_01374	Bacillus_haynesii_01630		Bacillus_paralicheniformi_01667	Bacillus_sonorensis_03827		Bacillus_swezeyi_02525	CamB6_04317
nrdR		Transcriptional repressor NrdR	6	6	1	72	2843	1	9245		458	458	458		Bacillus_glycinifermentans_01392	Bacillus_haynesii_01610		Bacillus_paralicheniformi_01647	Bacillus_sonorensis_03565		Bacillus_swezeyi_02507	CamB6_04337
sigW		ECF RNA polymerase sigma factor SigW	6	6	1	72	4601	1	3951		563	563	563		Bacillus_glycinifermentans_01524	Bacillus_haynesii_01327		Bacillus_paralicheniformi_03050	Bacillus_sonorensis_02663		Bacillus_swezeyi_00022	CamB6_02676
rocA		1-pyrroline-5-carboxylate dehydrogenase	6	6	1	72	5293	1	5766		1547	1550	1549		Bacillus_glycinifermentans_00203	Bacillus_haynesii_01535		Bacillus_paralicheniformi_01135	Bacillus_sonorensis_02971		Bacillus_swezeyi_00197	CamB6_02509
darA		Cyclic di-AMP receptor A	6	6	1	72	11935	21	26		329	329	329		Bacillus_glycinifermentans_01588	Bacillus_haynesii_04241		Bacillus_paralicheniformi_03400	Bacillus_sonorensis_03887		Bacillus_swezeyi_04380	CamB6_02925
group_1753		hypothetical protein	6	6	1	72	11939	21	30		827	827	827		Bacillus_glycinifermentans_01591	Bacillus_haynesii_04238		Bacillus_paralicheniformi_03403	Bacillus_sonorensis_03884		Bacillus_swezeyi_04377	CamB6_02922
veg		Protein Veg	6	6	1	72	12412	23	20		260	260	260		Bacillus_glycinifermentans_01603	Bacillus_haynesii_04226		Bacillus_paralicheniformi_03415	Bacillus_sonorensis_03872		Bacillus_swezeyi_04365	CamB6_02910
tcyC		L-cystine import ATP-binding protein TcyC	6	6	1	72	5433	1	5842		743	743	743		Bacillus_glycinifermentans_00248	Bacillus_haynesii_00798		Bacillus_paralicheniformi_01097	Bacillus_sonorensis_03078		Bacillus_swezeyi_00255	CamB6_02467
dusB		tRNA-dihydrouridine synthase B	6	6	1	72	11966	8	30		1001	1001	1001		Bacillus_glycinifermentans_01642	Bacillus_haynesii_04187		Bacillus_paralicheniformi_03454	Bacillus_sonorensis_03833		Bacillus_swezeyi_04326	CamB6_02871
group_1765		hypothetical protein	6	6	1	72	1838	1	1275		500	500	500		Bacillus_glycinifermentans_01703	Bacillus_haynesii_02916		Bacillus_paralicheniformi_00402	Bacillus_sonorensis_03496		Bacillus_swezeyi_01368	CamB6_04065
degQ		Degradation enzyme regulation protein DegQ	6	6	1	72	1910	1	1233		140	140	140		Bacillus_glycinifermentans_01737	Bacillus_haynesii_02885		Bacillus_paralicheniformi_00371	Bacillus_sonorensis_03459		Bacillus_swezeyi_01234	CamB6_04034
yukE		Protein YukE	6	6	1	72	1933	1	1209		296	296	296		Bacillus_glycinifermentans_01756	Bacillus_haynesii_02866		Bacillus_paralicheniformi_00350	Bacillus_sonorensis_03438		Bacillus_swezeyi_01252	CamB6_04016
topB		DNA topoisomerase 3	6	6	1	72	4109	1	6347		2183	2213	2204		Bacillus_glycinifermentans_00343	Bacillus_haynesii_00696		Bacillus_paralicheniformi_01489	Bacillus_sonorensis_04072		Bacillus_swezeyi_00476	CamB6_02365
yutD		putative protein YutD	6	6	1	72	953	24	31		275	275	275		Bacillus_glycinifermentans_01816	Bacillus_haynesii_02825		Bacillus_paralicheniformi_00311	Bacillus_sonorensis_02787		Bacillus_swezeyi_01290	CamB6_03977
cshA		DEAD-box ATP-dependent RNA helicase CshA	6	6	1	72	4187	1	6117		1463	1508	1471		Bacillus_glycinifermentans_00382	Bacillus_haynesii_00664		Bacillus_paralicheniformi_01459	Bacillus_sonorensis_04175		Bacillus_swezeyi_00508	CamB6_02335
fliG		Flagellar motor switch protein FliG	6	6	1	72	22514	10	88		1016	1016	1016		Bacillus_glycinifermentans_02137	Bacillus_haynesii_03441		Bacillus_paralicheniformi_03547	Bacillus_sonorensis_00553		Bacillus_swezeyi_03715	CamB6_01061
sigD		RNA polymerase sigma-D factor	6	6	1	72	22564	10	16		764	764	764		Bacillus_glycinifermentans_02162	Bacillus_haynesii_03416		Bacillus_paralicheniformi_03572	Bacillus_sonorensis_02811		Bacillus_swezeyi_03740	CamB6_01037
rbfA		Ribosome-binding factor A	6	6	1	72	22649	20	41		350	353	351		Bacillus_glycinifermentans_02183	Bacillus_haynesii_03393		Bacillus_paralicheniformi_03595	Bacillus_sonorensis_02833		Bacillus_swezeyi_03762	CamB6_01019
group_1807		hypothetical protein	6	6	1	72	22726	17	10		791	791	791		Bacillus_glycinifermentans_02206	Bacillus_haynesii_03370		Bacillus_paralicheniformi_03618	Bacillus_sonorensis_02856		Bacillus_swezeyi_03785	CamB6_00996
ilvD		Dihydroxy-acid dehydratase	6	6	1	72	10193	1	16553		1676	1676	1676		Bacillus_glycinifermentans_00563	Bacillus_haynesii_01087		Bacillus_paralicheniformi_04014	Bacillus_sonorensis_01494		Bacillus_swezeyi_02179	CamB6_00466
gpsB		Cell cycle protein GpsB	6	6	1	72	8316	6	211		296	296	296		Bacillus_glycinifermentans_00594	Bacillus_haynesii_01118		Bacillus_paralicheniformi_04047	Bacillus_sonorensis_01524		Bacillus_swezeyi_03558	CamB6_00433
nth		Endonuclease III	6	6	1	72	10352	6	121		662	662	662		Bacillus_glycinifermentans_00610	Bacillus_haynesii_01134		Bacillus_paralicheniformi_04064	Bacillus_sonorensis_01540		Bacillus_swezeyi_02434	CamB6_00416
asnS		Asparagine--tRNA ligase	6	6	1	72	10390	6	119		1292	1292	1292		Bacillus_glycinifermentans_00612	Bacillus_haynesii_01136		Bacillus_paralicheniformi_04066	Bacillus_sonorensis_01542		Bacillus_swezeyi_02432	CamB6_00414
typA		GTP-binding protein TypA/BipA	6	6	1	72	22007	2	188		1838	1838	1838		Bacillus_glycinifermentans_02721	Bacillus_haynesii_03587		Bacillus_paralicheniformi_01741	Bacillus_sonorensis_00706		Bacillus_swezeyi_03566	CamB6_01212
mreBH		Cell shape-determining protein MreBH	6	6	1	72	21784	14	38		1007	1007	1007		Bacillus_glycinifermentans_02745	Bacillus_haynesii_03072		Bacillus_paralicheniformi_01769	Bacillus_sonorensis_00730		Bacillus_swezeyi_04239	CamB6_01239
group_185		hypothetical protein	6	6	1	72	10410	6	65		854	872	866		Bacillus_glycinifermentans_00627	Bacillus_haynesii_01151		Bacillus_paralicheniformi_04081	Bacillus_sonorensis_01557		Bacillus_swezeyi_02417	CamB6_00399
aroC		Chorismate synthase	6	6	1	72	10517	16	78		1172	1172	1172		Bacillus_glycinifermentans_00647	Bacillus_haynesii_01171		Bacillus_paralicheniformi_04101	Bacillus_sonorensis_01578		Bacillus_swezeyi_02397	CamB6_00379
ydbD_2		putative manganese catalase	6	6	1	72	19423	1	11471		569	569	569		Bacillus_glycinifermentans_02907	Bacillus_haynesii_03825		Bacillus_paralicheniformi_02123	Bacillus_sonorensis_02424		Bacillus_swezeyi_03534	CamB6_01660
hepT		Heptaprenyl diphosphate synthase component 2	6	6	1	72	10523	16	62		962	962	962		Bacillus_glycinifermentans_00650	Bacillus_haynesii_01174		Bacillus_paralicheniformi_04104	Bacillus_sonorensis_01581		Bacillus_swezeyi_02394	CamB6_00376
folE		GTP cyclohydrolase 1	6	6	1	72	10527	16	58		569	572	570		Bacillus_glycinifermentans_00654	Bacillus_haynesii_01178		Bacillus_paralicheniformi_04108	Bacillus_sonorensis_01585		Bacillus_swezeyi_02390	CamB6_00372
ctsR		Transcriptional regulator CtsR	6	6	1	72	12016	8	27		464	464	464		Bacillus_glycinifermentans_03391	Bacillus_haynesii_03287		Bacillus_paralicheniformi_02811	Bacillus_sonorensis_03663		Bacillus_swezeyi_01932	CamB6_02854
disA		DNA integrity scanning protein DisA	6	6	1	72	12013	22	6		1076	1076	1076		Bacillus_glycinifermentans_03396	Bacillus_haynesii_03282		Bacillus_paralicheniformi_02806	Bacillus_sonorensis_03658		Bacillus_swezeyi_01927	CamB6_02849
der		GTPase Der	6	6	1	72	10750	1	4583		1310	1310	1310		Bacillus_glycinifermentans_00662	Bacillus_haynesii_01184		Bacillus_paralicheniformi_04114	Bacillus_sonorensis_01591		Bacillus_swezeyi_02384	CamB6_00366
rplA		50S ribosomal protein L1	6	6	1	72	12269	26	4		698	698	698		Bacillus_glycinifermentans_03410	Bacillus_haynesii_03268		Bacillus_paralicheniformi_02792	Bacillus_sonorensis_03644		Bacillus_swezeyi_01913	CamB6_02835
rplX		50S ribosomal protein L24	6	6	1	72	12244	58	1		311	311	311		Bacillus_glycinifermentans_03433	Bacillus_haynesii_03245		Bacillus_paralicheniformi_02769	Bacillus_sonorensis_03621		Bacillus_swezeyi_01890	CamB6_02812
rplF		50S ribosomal protein L6	6	6	1	72	12240	37	1		536	536	536		Bacillus_glycinifermentans_03437	Bacillus_haynesii_03241		Bacillus_paralicheniformi_02765	Bacillus_sonorensis_03617		Bacillus_swezeyi_01886	CamB6_02808
rplO		50S ribosomal protein L15	6	6	1	72	12236	33	1		440	440	440		Bacillus_glycinifermentans_03441	Bacillus_haynesii_03237		Bacillus_paralicheniformi_02761	Bacillus_sonorensis_03613		Bacillus_swezeyi_01882	CamB6_02804
mecB		Adapter protein MecA 2	6	6	1	72	10779	1	4620		584	584	584		Bacillus_glycinifermentans_00676	Bacillus_haynesii_01198		Bacillus_paralicheniformi_04128	Bacillus_sonorensis_01605		Bacillus_swezeyi_02369	CamB6_00352
serA		D-3-phosphoglycerate dehydrogenase	6	6	1	72	10789	1	4639		1577	1577	1577		Bacillus_glycinifermentans_00685	Bacillus_haynesii_01207		Bacillus_paralicheniformi_04137	Bacillus_sonorensis_01614		Bacillus_swezeyi_02360	CamB6_00342
spmB		Spore maturation protein B	6	6	1	72	10811	1	4662		536	536	536		Bacillus_glycinifermentans_00700	Bacillus_haynesii_01222		Bacillus_paralicheniformi_04152	Bacillus_sonorensis_01629		Bacillus_swezeyi_02345	CamB6_00329
mhqR_2		HTH-type transcriptional regulator MhqR	6	6	1	72	21435	1	12473		461	461	461		Bacillus_glycinifermentans_03866	Bacillus_haynesii_04131		Bacillus_paralicheniformi_02987	Bacillus_sonorensis_00866		Bacillus_swezeyi_04197	CamB6_01364
scpA		Segregation and condensation protein A	6	6	1	72	10820	1	4670		755	755	755		Bacillus_glycinifermentans_00705	Bacillus_haynesii_01227		Bacillus_paralicheniformi_04157	Bacillus_sonorensis_01634		Bacillus_swezeyi_02340	CamB6_00324
recF		DNA replication and repair protein RecF	6	6	1	72	12533	15	21		1112	1112	1112		Bacillus_glycinifermentans_04001	Bacillus_haynesii_00520		Bacillus_paralicheniformi_00515	Bacillus_sonorensis_03998		Bacillus_swezeyi_03299	CamB6_02965
ppiB		Peptidyl-prolyl cis-trans isomerase B	6	6	1	72	10871	1	4694		437	437	437		Bacillus_glycinifermentans_00717	Bacillus_haynesii_01240		Bacillus_paralicheniformi_04169	Bacillus_sonorensis_01647		Bacillus_swezeyi_02326	CamB6_00310
ychF		Ribosome-binding ATPase YchF	6	6	1	72	12565	1	4343		1100	1100	1100		Bacillus_glycinifermentans_04019	Bacillus_haynesii_00538		Bacillus_paralicheniformi_00533	Bacillus_sonorensis_03980		Bacillus_swezeyi_03281	CamB6_02983
group_1945		hypothetical protein	6	6	1	72	13086	1	2031		158	158	158		Bacillus_glycinifermentans_04054	Bacillus_haynesii_00576		Bacillus_paralicheniformi_00571	Bacillus_sonorensis_00534		Bacillus_swezeyi_03237	CamB6_03020
sigF		RNA polymerase sigma-F factor	6	6	1	72	10885	1	4721		764	767	766		Bacillus_glycinifermentans_00729	Bacillus_haynesii_01252		Bacillus_paralicheniformi_04181	Bacillus_sonorensis_01659		Bacillus_swezeyi_02313	CamB6_00298
spoIIAB		Anti-sigma F factor	6	6	1	72	10886	1	4727		440	440	440		Bacillus_glycinifermentans_00730	Bacillus_haynesii_01253		Bacillus_paralicheniformi_04182	Bacillus_sonorensis_01660		Bacillus_swezeyi_02312	CamB6_00297
licB		Lichenan-specific phosphotransferase enzyme IIB component	6	6	1	72	3514	1	2596		305	305	305		Bacillus_glycinifermentans_04271	Bacillus_haynesii_00200		Bacillus_paralicheniformi_00779	Bacillus_sonorensis_00318		Bacillus_swezeyi_03015	CamB6_03241
dltC		D-alanyl carrier protein	6	6	1	72	3521	1	2609		236	236	236		Bacillus_glycinifermentans_04278	Bacillus_haynesii_00193		Bacillus_paralicheniformi_00786	Bacillus_sonorensis_00311		Bacillus_swezeyi_03008	CamB6_03248
group_1972		hypothetical protein	6	6	1	72	25930	1	2817		224	224	224		Bacillus_glycinifermentans_04367	Bacillus_haynesii_00091		Bacillus_paralicheniformi_00884	Bacillus_sonorensis_00219		Bacillus_swezeyi_02916	CamB6_03350
artQ		Arginine transport system permease protein ArtQ	6	6	1	72	11129	4	114		662	662	662		Bacillus_glycinifermentans_00806	Bacillus_haynesii_02094		Bacillus_paralicheniformi_04276	Bacillus_sonorensis_01736		Bacillus_swezeyi_00991	CamB6_00208
nrgB		Nitrogen regulatory PII-like protein	6	6	1	72	25763	7	147		350	350	350		Bacillus_glycinifermentans_04461	Bacillus_haynesii_02373		Bacillus_paralicheniformi_00977	Bacillus_sonorensis_00120		Bacillus_swezeyi_02826	CamB6_03443
capC		Capsule biosynthesis protein CapC	6	6	1	72	25507	1	17334		449	449	449		Bacillus_glycinifermentans_04508	Bacillus_haynesii_02426		Bacillus_paralicheniformi_01034	Bacillus_sonorensis_00065		Bacillus_swezeyi_02772	CamB6_03495
tagD		Glycerol-3-phosphate cytidylyltransferase	6	6	1	72	25123	1	17364		389	395	390		Bacillus_glycinifermentans_04529	Bacillus_haynesii_02447		Bacillus_paralicheniformi_01055	Bacillus_sonorensis_00034		Bacillus_swezeyi_00397	CamB6_03527
degS		Signal transduction histidine-protein kinase/phosphatase DegS	6	6	1	72	25176	1	17069		1157	1157	1157		Bacillus_glycinifermentans_04559	Bacillus_haynesii_02522		Bacillus_paralicheniformi_01366	Bacillus_sonorensis_00014		Bacillus_swezeyi_00376	CamB6_03548
group_199		hypothetical protein	6	6	1	72	11127	4	123		437	437	437		Bacillus_glycinifermentans_00808	Bacillus_haynesii_02096		Bacillus_paralicheniformi_04278	Bacillus_sonorensis_01738		Bacillus_swezeyi_00993	CamB6_00206
group_1990		hypothetical protein	6	6	1	72	24926	3	344		353	353	353		Bacillus_glycinifermentans_04588	Bacillus_haynesii_02551		Bacillus_paralicheniformi_01336	Bacillus_sonorensis_01932		Bacillus_swezeyi_00345	CamB6_03581
bfmBAB		2-oxoisovalerate dehydrogenase subunit beta	6	6	1	72	11123	4	126		983	983	983		Bacillus_glycinifermentans_00811	Bacillus_haynesii_02099		Bacillus_paralicheniformi_04281	Bacillus_sonorensis_01741		Bacillus_swezeyi_00996	CamB6_00203
dxs		1-deoxy-D-xylulose-5-phosphate synthase	6	6	1	72	11103	4	271		1868	1934	1890		Bacillus_glycinifermentans_00828	Bacillus_haynesii_02116		Bacillus_paralicheniformi_04297	Bacillus_sonorensis_01761		Bacillus_swezeyi_01017	CamB6_00186
group_2017		hypothetical protein	6	6	1	72	9950	1	18316		218	281	228		Bacillus_glycinifermentans_04936	Bacillus_haynesii_01890		Bacillus_paralicheniformi_03765	Bacillus_sonorensis_01280		Bacillus_swezeyi_03539	CamB6_00798
folD		Bifunctional protein FolD protein	6	6	1	72	11097	4	261		848	848	848		Bacillus_glycinifermentans_00832	Bacillus_haynesii_02120		Bacillus_paralicheniformi_04301	Bacillus_sonorensis_01765		Bacillus_swezeyi_01021	CamB6_00182
group_203		hypothetical protein	6	6	1	72	11091	4	256		410	410	410		Bacillus_glycinifermentans_00834	Bacillus_haynesii_02122		Bacillus_paralicheniformi_04303	Bacillus_sonorensis_01767		Bacillus_swezeyi_01023	CamB6_00180
accC_2		Biotin carboxylase	6	6	1	72	11435	4	255		1352	1352	1352		Bacillus_glycinifermentans_00835	Bacillus_haynesii_02123		Bacillus_paralicheniformi_04304	Bacillus_sonorensis_01768		Bacillus_swezeyi_01024	CamB6_00179
group_205		hypothetical protein	6	6	1	72	11363	1	8045		281	284	281		Bacillus_glycinifermentans_00845	Bacillus_haynesii_02133		Bacillus_paralicheniformi_04314	Bacillus_sonorensis_01778		Bacillus_swezeyi_01034	CamB6_00168
mntR		HTH-type transcriptional regulator MntR	6	6	1	72	11350	1	8119		428	428	428		Bacillus_glycinifermentans_00853	Bacillus_haynesii_02141		Bacillus_paralicheniformi_04322	Bacillus_sonorensis_01786		Bacillus_swezeyi_01042	CamB6_00160
gcvPB		putative glycine dehydrogenase (decarboxylating) subunit 2	6	6	1	72	11326	1	8122		1454	1460	1457		Bacillus_glycinifermentans_00856	Bacillus_haynesii_02147		Bacillus_paralicheniformi_04328	Bacillus_sonorensis_01789		Bacillus_swezeyi_01048	CamB6_00154
vraR		Transcriptional regulatory protein LnrK	6	6	1	72	7807	1	3085		638	644	640			Bacillus_haynesii_00170	Bacillus_inaquosorum_00644	Bacillus_paralicheniformi_00802	Bacillus_sonorensis_00290	Bacillus_spizizenii_03585	Bacillus_swezeyi_03190
group_208		hypothetical protein	6	6	1	72	17949	3	57		929	929	929		Bacillus_glycinifermentans_00911	Bacillus_haynesii_00420		Bacillus_paralicheniformi_04371	Bacillus_sonorensis_01832		Bacillus_swezeyi_01091	CamB6_00101
sodA		Superoxide dismutase [Mn]	6	6	1	72	17945	3	52		608	611	608		Bacillus_glycinifermentans_00915	Bacillus_haynesii_00424		Bacillus_paralicheniformi_04375	Bacillus_sonorensis_01836		Bacillus_swezeyi_01095	CamB6_00096
group_211		PhoH-like protein	6	6	1	72	17848	18	43		959	959	959		Bacillus_glycinifermentans_00955	Bacillus_haynesii_00463		Bacillus_paralicheniformi_04415	Bacillus_sonorensis_01873		Bacillus_swezeyi_01128	CamB6_00050
mtaB		Threonylcarbamoyladenosine tRNA methylthiotransferase MtaB	6	6	1	72	18203	1	419		1355	1355	1355		Bacillus_glycinifermentans_00965	Bacillus_haynesii_00473		Bacillus_paralicheniformi_02490	Bacillus_sonorensis_01883		Bacillus_swezeyi_01138	CamB6_00040
prmA		Ribosomal protein L11 methyltransferase	6	6	1	72	18198	1	423		935	935	935		Bacillus_glycinifermentans_00967	Bacillus_haynesii_00475		Bacillus_paralicheniformi_02492	Bacillus_sonorensis_01885		Bacillus_swezeyi_01140	CamB6_00038
dnaJ		Chaperone protein DnaJ	6	6	1	72	18197	1	424		1112	1130	1122		Bacillus_glycinifermentans_00968	Bacillus_haynesii_00476		Bacillus_paralicheniformi_02493	Bacillus_sonorensis_01886		Bacillus_swezeyi_01141	CamB6_00037
dnaK		Chaperone protein DnaK	6	6	1	72	18260	1	426		1832	1838	1836		Bacillus_glycinifermentans_00969	Bacillus_haynesii_00477		Bacillus_paralicheniformi_02494	Bacillus_sonorensis_01887		Bacillus_swezeyi_01142	CamB6_00036
hrcA		Heat-inducible transcription repressor HrcA	6	6	1	72	18265	1	430		1031	1031	1031		Bacillus_glycinifermentans_00971	Bacillus_haynesii_00479		Bacillus_paralicheniformi_02496	Bacillus_sonorensis_01889		Bacillus_swezeyi_01144	CamB6_00034
rpsT		30S ribosomal protein S20	6	6	1	72	18280	1	7092		266	266	266		Bacillus_glycinifermentans_00977	Bacillus_haynesii_00485		Bacillus_paralicheniformi_02502	Bacillus_sonorensis_01895		Bacillus_swezeyi_01150	CamB6_00028
sorA		PTS system sorbose-specific EIIC component	6	6	1	72	17461	1	8533		800	803	801		Bacillus_glycinifermentans_01073	Bacillus_haynesii_02205		Bacillus_paralicheniformi_02596	Bacillus_sonorensis_02374		Bacillus_swezeyi_02634	CamB6_04549
ytcD_2		putative HTH-type transcriptional regulator YtcD	6	6	1	72	17391	1	8609		371	395	380		Bacillus_glycinifermentans_01095	Bacillus_haynesii_02216		Bacillus_paralicheniformi_02613	Bacillus_sonorensis_02395		Bacillus_swezeyi_02618	CamB6_04533
group_222		hypothetical protein	6	6	1	72	17293	1	8566		1268	1268	1268		Bacillus_glycinifermentans_01120	Bacillus_haynesii_02240		Bacillus_paralicheniformi_02638	Bacillus_sonorensis_03392		Bacillus_swezeyi_02594	CamB6_04508
cymR		HTH-type transcriptional regulator CymR	6	6	1	72	17117	5	39		416	479	437		Bacillus_glycinifermentans_01140	Bacillus_haynesii_02255		Bacillus_paralicheniformi_02653	Bacillus_sonorensis_03377		Bacillus_swezeyi_02579	CamB6_04493
yajC		Sec translocon accessory complex subunit YajC	6	6	1	72	17080	5	173		260	260	260		Bacillus_glycinifermentans_01159	Bacillus_haynesii_02272		Bacillus_paralicheniformi_02670	Bacillus_sonorensis_03358		Bacillus_swezeyi_02562	CamB6_04476
ruvB		Holliday junction ATP-dependent DNA helicase RuvB	6	6	1	72	17052	5	169		1001	1004	1003		Bacillus_glycinifermentans_01163	Bacillus_haynesii_02276		Bacillus_paralicheniformi_02674	Bacillus_sonorensis_03354		Bacillus_swezeyi_02558	CamB6_04472
obg		GTPase Obg	6	6	1	72	17030	5	138		1286	1286	1286		Bacillus_glycinifermentans_01181	Bacillus_haynesii_02295		Bacillus_paralicheniformi_02693	Bacillus_sonorensis_03334		Bacillus_swezeyi_02205	CamB6_04453
minC		Septum site-determining protein MinC	6	6	1	72	16417	1	17797		680	722	701		Bacillus_glycinifermentans_01191	Bacillus_haynesii_02305		Bacillus_paralicheniformi_02703	Bacillus_sonorensis_03324		Bacillus_swezeyi_02215	CamB6_04443
rpmE2		50S ribosomal protein L31 type B	6	6	1	72	3202	1	1768		245	245	245		Bacillus_glycinifermentans_01230	Bacillus_haynesii_04288		Bacillus_paralicheniformi_02850	Bacillus_sonorensis_03186		Bacillus_swezeyi_00609	CamB6_04174
luxS		S-ribosylhomocysteine lyase	6	6	1	72	3197	1	1762		473	479	474		Bacillus_glycinifermentans_01234	Bacillus_haynesii_04293		Bacillus_paralicheniformi_02855	Bacillus_sonorensis_03182		Bacillus_swezeyi_00614	CamB6_04180
asnB		Asparagine synthetase [glutamine-hydrolyzing] 1	6	6	1	72	3177	1	1705		1898	1898	1898		Bacillus_glycinifermentans_01249	Bacillus_haynesii_04308		Bacillus_paralicheniformi_02870	Bacillus_sonorensis_03166		Bacillus_swezeyi_00629	CamB6_04195
group_231		hypothetical protein	6	6	1	72	3170	1	1698		968	968	968		Bacillus_glycinifermentans_01257	Bacillus_haynesii_04315		Bacillus_paralicheniformi_02877	Bacillus_sonorensis_03158		Bacillus_swezeyi_00636	CamB6_04202
leuS		Leucine--tRNA ligase	6	6	1	72	3150	1	1654		2414	2414	2414		Bacillus_glycinifermentans_01271	Bacillus_haynesii_04327		Bacillus_paralicheniformi_02889	Bacillus_sonorensis_03145		Bacillus_swezeyi_00648	CamB6_04214
araQ_4		L-arabinose transport system permease protein AraQ	6	6	1	72	3143	1	1648		878	878	878		Bacillus_glycinifermentans_01277	Bacillus_haynesii_04333		Bacillus_paralicheniformi_02895	Bacillus_sonorensis_03139		Bacillus_swezeyi_00654	CamB6_04220
tyrS1		Tyrosine--tRNA ligase 1	6	6	1	72	2947	1	8964		1265	1268	1265		Bacillus_glycinifermentans_01333	Bacillus_haynesii_04387		Bacillus_paralicheniformi_02950	Bacillus_sonorensis_03788		Bacillus_swezeyi_00706	CamB6_04276
ackA		Acetate kinase	6	6	1	72	2920	1	9021		1187	1187	1187		Bacillus_glycinifermentans_01356	Bacillus_haynesii_01648		Bacillus_paralicheniformi_02972	Bacillus_sonorensis_03809		Bacillus_swezeyi_02543	CamB6_04299
IMPDH_2		Inosine-5'-monophosphate dehydrogenase	6	6	1	72	2909	1	9037		1331	1331	1331		Bacillus_glycinifermentans_01364	Bacillus_haynesii_01640		Bacillus_paralicheniformi_01677	Bacillus_sonorensis_03817		Bacillus_swezeyi_02535	CamB6_04307
group_237		NAD-dependent malic enzyme	6	6	1	72	2902	1	9050		1235	1235	1235		Bacillus_glycinifermentans_01371	Bacillus_haynesii_01633		Bacillus_paralicheniformi_01670	Bacillus_sonorensis_03824		Bacillus_swezeyi_02528	CamB6_04314
accA		Acetyl-coenzyme A carboxylase carboxyl transferase subunit alpha	6	6	1	72	2900	1	9052		977	977	977		Bacillus_glycinifermentans_01373	Bacillus_haynesii_01631		Bacillus_paralicheniformi_01668	Bacillus_sonorensis_03826		Bacillus_swezeyi_02526	CamB6_04316
citZ		Citrate synthase 2	6	6	1	72	2888	1	9274		1118	1118	1118		Bacillus_glycinifermentans_01379	Bacillus_haynesii_01623		Bacillus_paralicheniformi_01660	Bacillus_sonorensis_03577		Bacillus_swezeyi_02520	CamB6_04323
icd		Isocitrate dehydrogenase [NADP]	6	6	1	72	2883	1	9270		1271	1316	1300		Bacillus_glycinifermentans_01380	Bacillus_haynesii_01622		Bacillus_paralicheniformi_01659	Bacillus_sonorensis_03576		Bacillus_swezeyi_02519	CamB6_04324
mdh		Malate dehydrogenase	6	6	1	72	2882	1	9269		938	1013	950		Bacillus_glycinifermentans_01381	Bacillus_haynesii_01621		Bacillus_paralicheniformi_01658	Bacillus_sonorensis_03575		Bacillus_swezeyi_02518	CamB6_04325
phoP		Alkaline phosphatase synthesis transcriptional regulatory protein PhoP	6	6	1	72	2881	1	9268		722	722	722		Bacillus_glycinifermentans_01382	Bacillus_haynesii_01620		Bacillus_paralicheniformi_01657	Bacillus_sonorensis_03574		Bacillus_swezeyi_02517	CamB6_04326
araP		L-arabinose transport system permease protein AraP	6	6	1	72	2742	1	17499		944	944	944		Bacillus_glycinifermentans_01417	Bacillus_haynesii_01585		Bacillus_paralicheniformi_01622	Bacillus_sonorensis_03540		Bacillus_swezeyi_02483	CamB6_04362
araQ_1		L-arabinose transport system permease protein AraQ	6	6	1	72	2739	1	17500		839	842	841		Bacillus_glycinifermentans_01418	Bacillus_haynesii_01584		Bacillus_paralicheniformi_01621	Bacillus_sonorensis_03539		Bacillus_swezeyi_02482	CamB6_04363
cstA		Peptide transporter CstA	6	6	1	72	2733	1	17516		1796	1796	1796		Bacillus_glycinifermentans_01424	Bacillus_haynesii_01582		Bacillus_paralicheniformi_01614	Bacillus_sonorensis_03533		Bacillus_swezeyi_02480	CamB6_04366
pheS		Phenylalanine--tRNA ligase alpha subunit	6	6	1	72	2719	1	17533		1034	1034	1034		Bacillus_glycinifermentans_01427	Bacillus_haynesii_01579		Bacillus_paralicheniformi_01611	Bacillus_sonorensis_03530		Bacillus_swezeyi_02477	CamB6_04369
group_247		hypothetical protein	6	6	1	72	2710	1	17542		404	404	404		Bacillus_glycinifermentans_01436	Bacillus_haynesii_01565		Bacillus_paralicheniformi_01602	Bacillus_sonorensis_03520		Bacillus_swezeyi_02470	CamB6_04381
sdhC		Succinate dehydrogenase cytochrome b558 subunit	6	6	1	72	16673	1	17556		608	608	608		Bacillus_glycinifermentans_01450	Bacillus_haynesii_01555		Bacillus_paralicheniformi_01592	Bacillus_sonorensis_03763		Bacillus_swezeyi_02459	CamB6_04391
frdA		Fumarate reductase flavoprotein subunit	6	6	1	72	16755	1	17561		1763	1763	1763		Bacillus_glycinifermentans_01451	Bacillus_haynesii_01554		Bacillus_paralicheniformi_01591	Bacillus_sonorensis_03762		Bacillus_swezeyi_02458	CamB6_04392
glmS		Glutamine--fructose-6-phosphate aminotransferase [isomerizing]	6	6	1	72	4612	1	3960		1802	1802	1802		Bacillus_glycinifermentans_01519	Bacillus_haynesii_01332		Bacillus_paralicheniformi_03055	Bacillus_sonorensis_02658		Bacillus_swezeyi_00027	CamB6_02671
glmM		Phosphoglucosamine mutase	6	6	1	72	4607	1	3959		1346	1346	1346		Bacillus_glycinifermentans_01520	Bacillus_haynesii_01331		Bacillus_paralicheniformi_03054	Bacillus_sonorensis_02659		Bacillus_swezeyi_00026	CamB6_02672
csfB		Anti-sigma-G factor Gin	6	6	1	72	11929	21	15		191	191	191		Bacillus_glycinifermentans_01583	Bacillus_haynesii_04246		Bacillus_paralicheniformi_03395	Bacillus_sonorensis_03892		Bacillus_swezeyi_04385	CamB6_02930
group_253		hypothetical protein	6	6	1	72	11938	21	29		989	989	989		Bacillus_glycinifermentans_01590	Bacillus_haynesii_04239		Bacillus_paralicheniformi_03402	Bacillus_sonorensis_03885		Bacillus_swezeyi_04378	CamB6_02923
yabA		Initiation-control protein YabA	6	6	1	72	11940	21	31		362	362	362		Bacillus_glycinifermentans_01592	Bacillus_haynesii_04237		Bacillus_paralicheniformi_03404	Bacillus_sonorensis_03883		Bacillus_swezeyi_04376	CamB6_02921
spoIIE		Stage II sporulation protein E	6	6	1	72	12011	8	59		2489	2489	2489		Bacillus_glycinifermentans_01625	Bacillus_haynesii_04204		Bacillus_paralicheniformi_03437	Bacillus_sonorensis_03850		Bacillus_swezeyi_04343	CamB6_02888
group_257		hypothetical protein	6	6	1	72	12010	8	58		737	737	737		Bacillus_glycinifermentans_01626	Bacillus_haynesii_04203		Bacillus_paralicheniformi_03438	Bacillus_sonorensis_03849		Bacillus_swezeyi_04342	CamB6_02887
ftsH		ATP-dependent zinc metalloprotease FtsH	6	6	1	72	12002	8	50		1916	1919	1918		Bacillus_glycinifermentans_01630	Bacillus_haynesii_04199		Bacillus_paralicheniformi_03442	Bacillus_sonorensis_03845		Bacillus_swezeyi_04338	CamB6_02883
group_260		hypothetical protein	6	6	1	72	11975	8	35	Hypothetical protein with no hits to refseq/uniprot/clusters/cdd/tigrfams/pfam overlapping another protein with hits	209	209	209		Bacillus_glycinifermentans_01641	Bacillus_haynesii_04188		Bacillus_paralicheniformi_03453	Bacillus_sonorensis_03834		Bacillus_swezeyi_04327	CamB6_02872
gbsB		Choline dehydrogenase	6	6	1	72	1686	1	1491		1208	1208	1208		Bacillus_glycinifermentans_01654	Bacillus_haynesii_03056		Bacillus_paralicheniformi_00465	Bacillus_sonorensis_04207		Bacillus_swezeyi_01305	CamB6_04120
group_262		hypothetical protein	6	6	1	72	1792	1	1322		680	683	681		Bacillus_glycinifermentans_01692	Bacillus_haynesii_03024		Bacillus_paralicheniformi_00415	Bacillus_sonorensis_03507		Bacillus_swezeyi_01355	CamB6_04080
yugI		General stress protein 13	6	6	1	72	1801	1	1278		389	389	389		Bacillus_glycinifermentans_01701	Bacillus_haynesii_02918		Bacillus_paralicheniformi_00404	Bacillus_sonorensis_03498		Bacillus_swezeyi_01366	CamB6_04068
pncB2		Nicotinate phosphoribosyltransferase pncB2	6	6	1	72	1913	1	1224		1463	1469	1468		Bacillus_glycinifermentans_01740	Bacillus_haynesii_02882		Bacillus_paralicheniformi_00368	Bacillus_sonorensis_03456		Bacillus_swezeyi_01237	CamB6_04031
group_265		hypothetical protein	6	6	1	72	1949	1	1175		320	329	324		Bacillus_glycinifermentans_01765	Bacillus_haynesii_02855		Bacillus_paralicheniformi_00339	Bacillus_sonorensis_03428		Bacillus_swezeyi_01264	CamB6_04005
yumC		Ferredoxin--NADP reductase 2	6	6	1	72	1988	1	1155		998	998	998		Bacillus_glycinifermentans_01767	Bacillus_haynesii_02853		Bacillus_paralicheniformi_00337	Bacillus_sonorensis_03426		Bacillus_swezeyi_01266	CamB6_04003
thrC		Threonine synthase	6	6	1	72	968	24	13		1058	1067	1065		Bacillus_glycinifermentans_01809	Bacillus_haynesii_02832		Bacillus_paralicheniformi_00318	Bacillus_sonorensis_02794		Bacillus_swezeyi_01283	CamB6_03984
hom		Homoserine dehydrogenase	6	6	1	72	965	24	19		1301	1301	1301		Bacillus_glycinifermentans_01810	Bacillus_haynesii_02831		Bacillus_paralicheniformi_00317	Bacillus_sonorensis_02793		Bacillus_swezeyi_01284	CamB6_03983
sufU		Zinc-dependent sulfurtransferase SufU	6	6	1	72	809	31	5		446	446	446		Bacillus_glycinifermentans_01847	Bacillus_haynesii_02796		Bacillus_paralicheniformi_00283	Bacillus_sonorensis_02744		Bacillus_swezeyi_03946	CamB6_03885
group_270		hypothetical protein	6	6	1	72	807	31	3		1313	1313	1313		Bacillus_glycinifermentans_01849	Bacillus_haynesii_02794		Bacillus_paralicheniformi_00281	Bacillus_sonorensis_02742		Bacillus_swezeyi_03948	CamB6_03883
mntB_1		Manganese transport system membrane protein MntB	6	6	1	72	9696	1	19315		857	860	859		Bacillus_glycinifermentans_01939	Bacillus_haynesii_02699		Bacillus_paralicheniformi_00184	Bacillus_sonorensis_02082		Bacillus_swezeyi_04035	CamB6_03796
guaB		Inosine-5'-monophosphate dehydrogenase	6	6	1	72	11837	15	26		1466	1466	1466		Bacillus_glycinifermentans_02003	Bacillus_haynesii_02366		Bacillus_paralicheniformi_03376	Bacillus_sonorensis_04303		Bacillus_swezeyi_02692	CamB6_02956
ilvE		Branched-chain-amino-acid aminotransferase	6	6	1	72	16642	1	17871		914	914	914		Bacillus_glycinifermentans_02056	Bacillus_haynesii_02338		Bacillus_paralicheniformi_01575	Bacillus_sonorensis_03737		Bacillus_swezeyi_02248	CamB6_04409
ilvH		Acetolactate synthase small subunit	6	6	1	72	16644	1	17863		518	518	518		Bacillus_glycinifermentans_02058	Bacillus_haynesii_02336		Bacillus_paralicheniformi_01573	Bacillus_sonorensis_03735		Bacillus_swezeyi_02246	CamB6_04411
tig		Trigger factor	6	6	1	72	16658	1	17856		1274	1274	1274		Bacillus_glycinifermentans_02065	Bacillus_haynesii_02329		Bacillus_paralicheniformi_01566	Bacillus_sonorensis_03728		Bacillus_swezeyi_02239	CamB6_04418
lon1		Lon protease 1	6	6	1	72	16847	1	17843		2324	2324	2324		Bacillus_glycinifermentans_02068	Bacillus_haynesii_02326		Bacillus_paralicheniformi_01563	Bacillus_sonorensis_03725		Bacillus_swezeyi_02236	CamB6_04421
spoIIIE		DNA translocase SpoIIIE	6	6	1	72	22711	17	58		2333	2348	2340		Bacillus_glycinifermentans_02199	Bacillus_haynesii_03377		Bacillus_paralicheniformi_03611	Bacillus_sonorensis_02849		Bacillus_swezeyi_03778	CamB6_01003
engB		putative GTP-binding protein EngB	6	6	1	72	16846	1	17842		587	587	587		Bacillus_glycinifermentans_02069	Bacillus_haynesii_02325		Bacillus_paralicheniformi_01562	Bacillus_sonorensis_03724		Bacillus_swezeyi_02235	CamB6_04422
ccsA_2		Cytochrome c biogenesis protein CcsA	6	6	1	72	16352	1	17838		830	830	830		Bacillus_glycinifermentans_02072	Bacillus_haynesii_02322		Bacillus_paralicheniformi_01559	Bacillus_sonorensis_03721		Bacillus_swezeyi_02232	CamB6_04425
valS		Valine--tRNA ligase	6	6	1	72	16378	1	17817		2642	2642	2642		Bacillus_glycinifermentans_02080	Bacillus_haynesii_02314		Bacillus_paralicheniformi_02712	Bacillus_sonorensis_03315		Bacillus_swezeyi_02224	CamB6_04433
plsX		Phosphate acyltransferase	6	6	1	72	22306	9	117		608	992	928		Bacillus_glycinifermentans_02105	Bacillus_haynesii_03473		Bacillus_paralicheniformi_03515	Bacillus_sonorensis_00586		Bacillus_swezeyi_03683	CamB6_01094
ftsY		Signal recognition particle receptor FtsY	6	6	1	72	20408	9	108		986	986	986		Bacillus_glycinifermentans_02111	Bacillus_haynesii_03467		Bacillus_paralicheniformi_03521	Bacillus_sonorensis_00580		Bacillus_swezeyi_03689	CamB6_01088
group_285		hypothetical protein	6	6	1	72	20409	9	107		323	323	323		Bacillus_glycinifermentans_02112	Bacillus_haynesii_03466		Bacillus_paralicheniformi_03522	Bacillus_sonorensis_00579		Bacillus_swezeyi_03690	CamB6_01087
ffh		Signal recognition particle protein	6	6	1	72	20410	9	106		1340	1340	1340		Bacillus_glycinifermentans_02113	Bacillus_haynesii_03465		Bacillus_paralicheniformi_03523	Bacillus_sonorensis_00578		Bacillus_swezeyi_03691	CamB6_01086
group_287		hypothetical protein	6	6	1	72	22445	9	99		386	386	386		Bacillus_glycinifermentans_02116	Bacillus_haynesii_03462		Bacillus_paralicheniformi_03526	Bacillus_sonorensis_00575		Bacillus_swezeyi_03694	CamB6_01083
rbgA		Ribosome biogenesis GTPase A	6	6	1	72	22453	27	7		848	851	850		Bacillus_glycinifermentans_02120	Bacillus_haynesii_03458		Bacillus_paralicheniformi_03530	Bacillus_sonorensis_00571		Bacillus_swezeyi_03698	CamB6_01079
topA		DNA topoisomerase 1	6	6	1	72	22494	10	99		2075	2075	2075		Bacillus_glycinifermentans_02127	Bacillus_haynesii_03451		Bacillus_paralicheniformi_03537	Bacillus_sonorensis_00564		Bacillus_swezeyi_03705	CamB6_01072
trmFO		Methylenetetrahydrofolate--tRNA-(uracil-5-)-methyltransferase TrmFO	6	6	1	72	22495	10	103		1304	1304	1304		Bacillus_glycinifermentans_02128	Bacillus_haynesii_03450		Bacillus_paralicheniformi_03538	Bacillus_sonorensis_00563		Bacillus_swezeyi_03706	CamB6_01071
fliP		Flagellar biosynthetic protein FliP	6	6	1	72	22542	10	45		665	665	665		Bacillus_glycinifermentans_02150	Bacillus_haynesii_03428		Bacillus_paralicheniformi_03560	Bacillus_sonorensis_02799		Bacillus_swezeyi_03728	CamB6_01049
fliQ		Flagellar biosynthetic protein FliQ	6	6	1	72	22546	10	41		269	269	269		Bacillus_glycinifermentans_02151	Bacillus_haynesii_03427		Bacillus_paralicheniformi_03561	Bacillus_sonorensis_02800		Bacillus_swezeyi_03729	CamB6_01048
flhA		Flagellar biosynthesis protein FlhA	6	6	1	72	22549	10	34		2036	2036	2036		Bacillus_glycinifermentans_02154	Bacillus_haynesii_03424		Bacillus_paralicheniformi_03564	Bacillus_sonorensis_02803		Bacillus_swezeyi_03732	CamB6_01045
cheD		Chemoreceptor glutamine deamidase CheD	6	6	1	72	22561	10	17		506	506	506		Bacillus_glycinifermentans_02161	Bacillus_haynesii_03417		Bacillus_paralicheniformi_03571	Bacillus_sonorensis_02810		Bacillus_swezeyi_03739	CamB6_01038
polC		DNA polymerase III PolC-type	6	6	1	72	22627	20	56		4316	4316	4316		Bacillus_glycinifermentans_02173	Bacillus_haynesii_03405		Bacillus_paralicheniformi_03583	Bacillus_sonorensis_02822		Bacillus_swezeyi_03751	CamB6_01026
nusA		Transcription termination/antitermination protein NusA	6	6	1	72	22641	20	46		1115	1121	1117		Bacillus_glycinifermentans_02178	Bacillus_haynesii_03398		Bacillus_paralicheniformi_03590	Bacillus_sonorensis_02828		Bacillus_swezeyi_03757	CamB6_01024
group_297		hypothetical protein	6	6	1	72	22643	20	45		272	275	274		Bacillus_glycinifermentans_02179	Bacillus_haynesii_03397		Bacillus_paralicheniformi_03591	Bacillus_sonorensis_02829		Bacillus_swezeyi_03758	CamB6_01023
infB		Translation initiation factor IF-2	6	6	1	72	22645	20	43		2153	2180	2163		Bacillus_glycinifermentans_02181	Bacillus_haynesii_03395		Bacillus_paralicheniformi_03593	Bacillus_sonorensis_02831		Bacillus_swezeyi_03760	CamB6_01021
pnp		Polyribonucleotide nucleotidyltransferase	6	6	1	72	20273	17	32		2117	2117	2117		Bacillus_glycinifermentans_02187	Bacillus_haynesii_03389		Bacillus_paralicheniformi_03599	Bacillus_sonorensis_02837		Bacillus_swezeyi_03766	CamB6_01015
xerD		Tyrosine recombinase XerD	6	6	1	72	10892	1	4738		242	890	782		Bacillus_glycinifermentans_00735	Bacillus_haynesii_01258		Bacillus_paralicheniformi_04187	Bacillus_sonorensis_01665		Bacillus_swezeyi_02307	CamB6_00292
asd		Aspartate-semialdehyde dehydrogenase	6	6	1	72	22704	17	41		1040	1112	1052		Bacillus_glycinifermentans_02193	Bacillus_haynesii_03383		Bacillus_paralicheniformi_03605	Bacillus_sonorensis_02843		Bacillus_swezeyi_03772	CamB6_01009
yflH		putative protein YflH	6	6	1	72	22724	17	64		257	257	257		Bacillus_glycinifermentans_02205	Bacillus_haynesii_03371		Bacillus_paralicheniformi_03617	Bacillus_sonorensis_02855		Bacillus_swezeyi_03784	CamB6_00997
miaB		tRNA-2-methylthio-N(6)-dimethylallyladenosine synthase	6	6	1	72	20203	1	8778		1529	1529	1529		Bacillus_glycinifermentans_02217	Bacillus_haynesii_03359		Bacillus_paralicheniformi_03629	Bacillus_sonorensis_02867		Bacillus_swezeyi_03796	CamB6_00985
nrdE		Ribonucleoside-diphosphate reductase subunit alpha	6	6	1	72	22995	1	9902		2102	2102	2102		Bacillus_glycinifermentans_02283	Bacillus_haynesii_00371		Bacillus_paralicheniformi_03672	Bacillus_sonorensis_01366		Bacillus_swezeyi_03835	CamB6_00942
ybiT_1		putative ABC transporter ATP-binding protein YbiT	6	6	1	72	12919	1	15411		1556	1589	1561		Bacillus_glycinifermentans_02427	Bacillus_haynesii_03625		Bacillus_paralicheniformi_03298	Bacillus_sonorensis_04158		Bacillus_swezeyi_01207	CamB6_02017
gatA		Glutamyl-tRNA(Gln) amidotransferase subunit A	6	6	1	72	14940	1	15794		1457	1457	1457		Bacillus_glycinifermentans_02485	Bacillus_haynesii_03669		Bacillus_paralicheniformi_03244	Bacillus_sonorensis_02145		Bacillus_swezeyi_02654	CamB6_02071
purF		Amidophosphoribosyltransferase	6	6	1	72	14973	1	15820		1430	1430	1430		Bacillus_glycinifermentans_02506	Bacillus_haynesii_03699		Bacillus_paralicheniformi_03213	Bacillus_sonorensis_02173		Bacillus_swezeyi_03318	CamB6_02102
rex		Redox-sensing transcriptional repressor Rex	6	6	1	72	14231	1	14469		644	647	645		Bacillus_glycinifermentans_02595	Bacillus_haynesii_03775		Bacillus_paralicheniformi_02432	Bacillus_sonorensis_02249		Bacillus_swezeyi_02119	CamB6_02246
fapR		Transcription factor FapR	6	6	1	72	22309	9	55		536	536	536		Bacillus_glycinifermentans_02605	Bacillus_haynesii_03474		Bacillus_paralicheniformi_03514	Bacillus_sonorensis_00587		Bacillus_swezeyi_03682	CamB6_01095
sdhA		L-serine dehydratase, alpha chain	6	6	1	72	22311	9	53		902	902	902		Bacillus_glycinifermentans_02607	Bacillus_haynesii_03476		Bacillus_paralicheniformi_03512	Bacillus_sonorensis_00589		Bacillus_swezeyi_03680	CamB6_01097
sdhB		L-serine dehydratase, beta chain	6	6	1	72	22312	9	52		662	662	662		Bacillus_glycinifermentans_02608	Bacillus_haynesii_03477		Bacillus_paralicheniformi_03511	Bacillus_sonorensis_00590		Bacillus_swezeyi_03679	CamB6_01098
rlmN		putative dual-specificity RNA methyltransferase RlmN	6	6	1	72	22322	9	40		1085	1088	1086		Bacillus_glycinifermentans_02617	Bacillus_haynesii_03486		Bacillus_paralicheniformi_03502	Bacillus_sonorensis_00599		Bacillus_swezeyi_03670	CamB6_01107
carA_1		Carbamoyl-phosphate synthase small chain	6	6	1	72	22245	12	105		1094	1094	1094		Bacillus_glycinifermentans_02643	Bacillus_haynesii_03511		Bacillus_paralicheniformi_03477	Bacillus_sonorensis_00625		Bacillus_swezeyi_03645	CamB6_01132
pyrR		Bifunctional protein PyrR	6	6	1	72	22238	12	99		548	548	548		Bacillus_glycinifermentans_02647	Bacillus_haynesii_03515		Bacillus_paralicheniformi_03473	Bacillus_sonorensis_00629		Bacillus_swezeyi_03641	CamB6_01136
sepF		Cell division protein SepF	6	6	1	72	22226	12	87		452	452	452		Bacillus_glycinifermentans_02655	Bacillus_haynesii_03523		Bacillus_paralicheniformi_03465	Bacillus_sonorensis_00637		Bacillus_swezeyi_03633	CamB6_01144
spoVD		Stage V sporulation protein D	6	6	1	72	22166	2	64		1922	1934	1930		Bacillus_glycinifermentans_02679	Bacillus_haynesii_03546		Bacillus_paralicheniformi_01699	Bacillus_sonorensis_00661		Bacillus_swezeyi_03610	CamB6_01169
group_325		hypothetical protein	6	6	1	72	22036	2	222		281	281	281		Bacillus_glycinifermentans_02712	Bacillus_haynesii_03578		Bacillus_paralicheniformi_01732	Bacillus_sonorensis_00697		Bacillus_swezeyi_03575	CamB6_01203
dapH_1		2,3,4,5-tetrahydropyridine-2,6-dicarboxylate N-acetyltransferase	6	6	1	72	21609	13	96		710	710	710		Bacillus_glycinifermentans_02775	Bacillus_haynesii_03290		Bacillus_paralicheniformi_01800	Bacillus_sonorensis_00762		Bacillus_swezeyi_01421	CamB6_01269
dapX_2		putative N-acetyl-LL-diaminopimelate aminotransferase	6	6	1	72	21570	13	67		1169	1169	1169		Bacillus_glycinifermentans_02795	Bacillus_haynesii_03311		Bacillus_paralicheniformi_01821	Bacillus_sonorensis_00783		Bacillus_swezeyi_01399	CamB6_01290
ptsI		Phosphoenolpyruvate-protein phosphotransferase	6	6	1	72	21520	13	44		1712	1718	1717		Bacillus_glycinifermentans_02805	Bacillus_haynesii_02961		Bacillus_paralicheniformi_01831	Bacillus_sonorensis_00793		Bacillus_swezeyi_01976	CamB6_01300
glcT		PtsGHI operon antiterminator	6	6	1	72	20848	1	12329		845	845	845		Bacillus_glycinifermentans_02808	Bacillus_haynesii_02958		Bacillus_paralicheniformi_01834	Bacillus_sonorensis_00796		Bacillus_swezeyi_01979	CamB6_01303
hpr		HTH-type transcriptional regulator Hpr	6	6	1	72	19140	1	11666		614	620	619		Bacillus_glycinifermentans_02852	Bacillus_haynesii_01746		Bacillus_paralicheniformi_02192	Bacillus_sonorensis_02485		Bacillus_swezeyi_00885	CamB6_01719
hit		Protein hit	6	6	1	72	19150	1	11657		419	431	421		Bacillus_glycinifermentans_02857	Bacillus_haynesii_01751		Bacillus_paralicheniformi_02187	Bacillus_sonorensis_02480		Bacillus_swezeyi_00890	CamB6_01713
group_335		hypothetical protein	6	6	1	72	19524	1	11342		842	842	842		Bacillus_glycinifermentans_02960	Bacillus_haynesii_03886		Bacillus_paralicheniformi_02063	Bacillus_sonorensis_01085		Bacillus_swezeyi_03480	CamB6_01601
fabHA		3-oxoacyl-[acyl-carrier-protein] synthase 3 protein 1	6	6	1	72	19593	1	13454		938	938	938		Bacillus_glycinifermentans_02981	Bacillus_haynesii_03908		Bacillus_paralicheniformi_02041	Bacillus_sonorensis_01063		Bacillus_swezeyi_03455	CamB6_01579
group_339		hypothetical protein	6	6	1	72	19605	1	13465		752	752	752		Bacillus_glycinifermentans_02989	Bacillus_haynesii_03917		Bacillus_paralicheniformi_02032	Bacillus_sonorensis_01055		Bacillus_swezeyi_03447	CamB6_01571
oppC_1		Oligopeptide transport system permease protein OppC	6	6	1	72	19612	1	13474		917	917	917		Bacillus_glycinifermentans_02994	Bacillus_haynesii_03921		Bacillus_paralicheniformi_02028	Bacillus_sonorensis_01051		Bacillus_swezeyi_03443	CamB6_01567
oppF_2		Oligopeptide transport ATP-binding protein OppF	6	6	1	72	19617	1	13478		920	923	922		Bacillus_glycinifermentans_02996	Bacillus_haynesii_03923		Bacillus_paralicheniformi_02026	Bacillus_sonorensis_01049		Bacillus_swezeyi_03441	CamB6_01565
ppnKA		NAD kinase 1	6	6	1	72	19680	1	13529		800	803	802		Bacillus_glycinifermentans_03010	Bacillus_haynesii_03943		Bacillus_paralicheniformi_02006	Bacillus_sonorensis_01035		Bacillus_swezeyi_01962	CamB6_01545
fabI		Enoyl-[acyl-carrier-protein] reductase [NADH] FabI	6	6	1	72	19723	1	13567		776	776	776		Bacillus_glycinifermentans_03022	Bacillus_haynesii_03954		Bacillus_paralicheniformi_01995	Bacillus_sonorensis_01024		Bacillus_swezeyi_01951	CamB6_01534
group_344		hypothetical protein	6	6	1	72	15344	1	16747		344	344	344		Bacillus_glycinifermentans_03197	Bacillus_haynesii_01008		Bacillus_paralicheniformi_03899	Bacillus_sonorensis_01418		Bacillus_swezeyi_02733	CamB6_00557
deoD		Purine nucleoside phosphorylase DeoD-type	6	6	1	72	8780	1	16697		698	698	698		Bacillus_glycinifermentans_03238	Bacillus_haynesii_01046		Bacillus_paralicheniformi_03934	Bacillus_sonorensis_01456		Bacillus_swezeyi_03406	CamB6_00508
yusO_2		hypothetical protein	6	6	1	72	10142	1	16590		431	434	433		Bacillus_glycinifermentans_03259	Bacillus_haynesii_01067		Bacillus_paralicheniformi_03993	Bacillus_sonorensis_01475		Bacillus_swezeyi_02159	CamB6_00487
ispF		2-C-methyl-D-erythritol 2,4-cyclodiphosphate synthase	6	6	1	72	12043	22	11		476	476	476		Bacillus_glycinifermentans_03399	Bacillus_haynesii_03279		Bacillus_paralicheniformi_02803	Bacillus_sonorensis_03655		Bacillus_swezeyi_01924	CamB6_02846
group_349		Putative TrmH family tRNA/rRNA methyltransferase	6	6	1	72	12052	22	19		749	749	749		Bacillus_glycinifermentans_03404	Bacillus_haynesii_03274		Bacillus_paralicheniformi_02798	Bacillus_sonorensis_03650		Bacillus_swezeyi_01919	CamB6_02841
rplD		50S ribosomal protein L4	6	6	1	72	12254	32	2		623	623	623		Bacillus_glycinifermentans_03423	Bacillus_haynesii_03255		Bacillus_paralicheniformi_02779	Bacillus_sonorensis_03631		Bacillus_swezeyi_01900	CamB6_02822
secY		Protein translocase subunit SecY	6	6	1	72	12235	33	2		1295	1295	1295		Bacillus_glycinifermentans_03442	Bacillus_haynesii_03236		Bacillus_paralicheniformi_02760	Bacillus_sonorensis_03612		Bacillus_swezeyi_01881	CamB6_02803
adk		Adenylate kinase	6	6	1	72	12234	33	3		653	695	660		Bacillus_glycinifermentans_03443	Bacillus_haynesii_03235		Bacillus_paralicheniformi_02759	Bacillus_sonorensis_03611		Bacillus_swezeyi_01880	CamB6_02802
group_355		hypothetical protein	6	6	1	72	7543	1	14626		1166	1169	1167		Bacillus_glycinifermentans_03632	Bacillus_haynesii_01833		Bacillus_paralicheniformi_02322	Bacillus_sonorensis_03235		Bacillus_swezeyi_00768	CamB6_01840
trmL		tRNA (cytidine(34)-2'-O)-methyltransferase	6	6	1	72	7485	1	14724		473	473	473		Bacillus_glycinifermentans_03638	Bacillus_haynesii_01828		Bacillus_paralicheniformi_02328	Bacillus_sonorensis_03230		Bacillus_swezeyi_00763	CamB6_01846
sspK		Small, acid-soluble spore protein K	6	6	1	72	7355	1	13251		119	149	144		Bacillus_glycinifermentans_03760	Bacillus_haynesii_03180		Bacillus_paralicheniformi_04607	Bacillus_sonorensis_04026		Bacillus_swezeyi_01751	CamB6_01916
fabL		Enoyl-[acyl-carrier-protein] reductase [NADPH] FabL	6	6	1	72	7373	1	13273		752	752	752		Bacillus_glycinifermentans_03769	Bacillus_haynesii_03189		Bacillus_paralicheniformi_04615	Bacillus_sonorensis_04017		Bacillus_swezeyi_01760	CamB6_01908
lacF		Lactose transport system permease protein LacF	6	6	1	72	21272	1	12678		893	917	904		Bacillus_glycinifermentans_03810	Bacillus_haynesii_04071		Bacillus_paralicheniformi_01883	Bacillus_sonorensis_00922		Bacillus_swezeyi_01535	CamB6_01425
mgtE		Magnesium transporter MgtE	6	6	1	72	21407	1	12534		1355	1355	1355		Bacillus_glycinifermentans_03861	Bacillus_haynesii_04126		Bacillus_paralicheniformi_02992	Bacillus_sonorensis_00871		Bacillus_swezeyi_01589	CamB6_01369
gyrA		DNA gyrase subunit A	6	6	1	72	12528	15	24		2459	2477	2472		Bacillus_glycinifermentans_03999	Bacillus_haynesii_00518		Bacillus_paralicheniformi_00513	Bacillus_sonorensis_04001		Bacillus_swezeyi_03301	CamB6_02963
gyrB		DNA gyrase subunit B	6	6	1	72	12530	15	23		1919	1922	1919		Bacillus_glycinifermentans_04000	Bacillus_haynesii_00519		Bacillus_paralicheniformi_00514	Bacillus_sonorensis_03999		Bacillus_swezeyi_03300	CamB6_02964
mnmE		tRNA modification GTPase MnmE	6	6	1	72	12544	1	4362		1379	1379	1379		Bacillus_glycinifermentans_04008	Bacillus_haynesii_00527		Bacillus_paralicheniformi_00522	Bacillus_sonorensis_03991		Bacillus_swezeyi_03292	CamB6_02972
mnmG		tRNA uridine 5-carboxymethylaminomethyl modification enzyme MnmG	6	6	1	72	12545	1	4365		1886	1886	1886		Bacillus_glycinifermentans_04009	Bacillus_haynesii_00528		Bacillus_paralicheniformi_00523	Bacillus_sonorensis_03990		Bacillus_swezeyi_03291	CamB6_02973
noc		Nucleoid occlusion protein	6	6	1	72	12551	1	4374		848	851	850		Bacillus_glycinifermentans_04011	Bacillus_haynesii_00530		Bacillus_paralicheniformi_00525	Bacillus_sonorensis_03988		Bacillus_swezeyi_03289	CamB6_02975
group_366		hypothetical protein	6	6	1	72	12564	1	4348		209	209	209		Bacillus_glycinifermentans_04018	Bacillus_haynesii_00537		Bacillus_paralicheniformi_00532	Bacillus_sonorensis_03981		Bacillus_swezeyi_03282	CamB6_02982
ssbA		Single-stranded DNA-binding protein A	6	6	1	72	12567	1	4341		512	512	512		Bacillus_glycinifermentans_04021	Bacillus_haynesii_00540		Bacillus_paralicheniformi_00535	Bacillus_sonorensis_03978		Bacillus_swezeyi_03279	CamB6_02985
gdpP		Cyclic-di-AMP phosphodiesterase GdpP	6	6	1	72	12588	1	4327		1982	1982	1982		Bacillus_glycinifermentans_04028	Bacillus_haynesii_00547		Bacillus_paralicheniformi_00542	Bacillus_sonorensis_03970		Bacillus_swezeyi_03266	CamB6_02992
walR_2		Transcriptional regulatory protein WalR	6	6	1	72	13067	1	2009		707	707	707		Bacillus_glycinifermentans_04044	Bacillus_haynesii_00566		Bacillus_paralicheniformi_00561	Bacillus_sonorensis_00544		Bacillus_swezeyi_03247	CamB6_03011
walK		Sensor histidine kinase WalK	6	6	1	72	13071	1	2010		1844	1844	1844		Bacillus_glycinifermentans_04045	Bacillus_haynesii_00567		Bacillus_paralicheniformi_00562	Bacillus_sonorensis_00543		Bacillus_swezeyi_03246	CamB6_03012
yycJ		Putative metallo-hydrolase YycJ	6	6	1	72	13079	1	2025		794	794	794		Bacillus_glycinifermentans_04048	Bacillus_haynesii_00570		Bacillus_paralicheniformi_00565	Bacillus_sonorensis_00540		Bacillus_swezeyi_03243	CamB6_03015
rlmH		Ribosomal RNA large subunit methyltransferase H	6	6	1	72	13090	1	2032		479	479	479		Bacillus_glycinifermentans_04055	Bacillus_haynesii_00577		Bacillus_paralicheniformi_00572	Bacillus_sonorensis_00533		Bacillus_swezeyi_03236	CamB6_03021
yfhA_2		putative siderophore transport system permease protein YfhA	6	6	1	72	13100	1	2058		1004	1004	1004		Bacillus_glycinifermentans_04070	Bacillus_haynesii_00589		Bacillus_paralicheniformi_00581	Bacillus_sonorensis_00527		Bacillus_swezeyi_03230	CamB6_03039
iolA_1		Malonate-semialdehyde dehydrogenase	6	6	1	72	13172	1	2208		1463	1466	1463		Bacillus_glycinifermentans_04125	Bacillus_haynesii_00854		Bacillus_paralicheniformi_00635	Bacillus_sonorensis_00480		Bacillus_swezeyi_03175	CamB6_03094
iolD		3D-(3,5/4)-trihydroxycyclohexane-1,2-dione hydrolase	6	6	1	72	13184	1	2215		1913	1913	1913		Bacillus_glycinifermentans_04128	Bacillus_haynesii_00857		Bacillus_paralicheniformi_00638	Bacillus_sonorensis_00477		Bacillus_swezeyi_03172	CamB6_03097
cydB		Cytochrome bd-I ubiquinol oxidase subunit 2	6	6	1	72	13487	1	2486		1016	1016	1016		Bacillus_glycinifermentans_04240	Bacillus_haynesii_00231		Bacillus_paralicheniformi_00748	Bacillus_sonorensis_00352		Bacillus_swezeyi_03050	CamB6_03209
katA_2		Vegetative catalase	6	6	1	72	13479	1	2496		1457	1457	1457		Bacillus_glycinifermentans_04248	Bacillus_haynesii_00224		Bacillus_paralicheniformi_00755	Bacillus_sonorensis_00344		Bacillus_swezeyi_03043	CamB6_03216
licH_2		putative 6-phospho-beta-glucosidase	6	6	1	72	3517	1	2605		1328	1328	1328		Bacillus_glycinifermentans_04274	Bacillus_haynesii_00197		Bacillus_paralicheniformi_00782	Bacillus_sonorensis_00315		Bacillus_swezeyi_03012	CamB6_03244
actP		Cation/acetate symporter ActP	6	6	1	72	3472	1	2963		1538	1538	1538		Bacillus_glycinifermentans_04309	Bacillus_haynesii_00152		Bacillus_paralicheniformi_00822	Bacillus_sonorensis_00271		Bacillus_swezeyi_02982	CamB6_03280
qoxB		Quinol oxidase subunit 1	6	6	1	72	3466	1	2951		1949	1949	1949		Bacillus_glycinifermentans_04315	Bacillus_haynesii_00146		Bacillus_paralicheniformi_00828	Bacillus_sonorensis_00265		Bacillus_swezeyi_02976	CamB6_03286
group_385		Putative heme-dependent peroxidase	6	6	1	72	25993	1	2864		764	803	770		Bacillus_glycinifermentans_04354	Bacillus_haynesii_00104		Bacillus_paralicheniformi_00871	Bacillus_sonorensis_00232		Bacillus_swezeyi_02929	CamB6_03337
group_386		hypothetical protein	6	6	1	72	25915	1	2814		1298	1535	1337		Bacillus_glycinifermentans_04368	Bacillus_haynesii_00090		Bacillus_paralicheniformi_00885	Bacillus_sonorensis_00218		Bacillus_swezeyi_02915	CamB6_03351
speE		Polyamine aminopropyltransferase	6	6	1	72	25893	1	2799		830	830	830		Bacillus_glycinifermentans_04375	Bacillus_haynesii_00082		Bacillus_paralicheniformi_00892	Bacillus_sonorensis_00206		Bacillus_swezeyi_02908	CamB6_03358
speB		Agmatinase	6	6	1	72	25886	1	2798		872	872	872		Bacillus_glycinifermentans_04376	Bacillus_haynesii_00081		Bacillus_paralicheniformi_00893	Bacillus_sonorensis_00205		Bacillus_swezeyi_02907	CamB6_03359
prfA		Peptide chain release factor 1	6	6	1	72	23838	11	48		1070	1070	1070		Bacillus_glycinifermentans_04401	Bacillus_haynesii_00055		Bacillus_paralicheniformi_00918	Bacillus_sonorensis_00179		Bacillus_swezeyi_02879	CamB6_03385
glyA		Serine hydroxymethyltransferase	6	6	1	72	23855	11	85		1247	1247	1247		Bacillus_glycinifermentans_04415	Bacillus_haynesii_00040		Bacillus_paralicheniformi_00933	Bacillus_sonorensis_00165		Bacillus_swezeyi_02870	CamB6_03400
group_391		hypothetical protein	6	6	1	72	23860	11	81		383	383	383		Bacillus_glycinifermentans_04417	Bacillus_haynesii_00038		Bacillus_paralicheniformi_00935	Bacillus_sonorensis_00163		Bacillus_swezeyi_02868	CamB6_03402
atpA		ATP synthase subunit alpha	6	6	1	72	23875	7	71		1508	1508	1508		Bacillus_glycinifermentans_04422	Bacillus_haynesii_00033		Bacillus_paralicheniformi_00940	Bacillus_sonorensis_00158		Bacillus_swezeyi_02863	CamB6_03407
fabZ_2		3-hydroxyacyl-[acyl-carrier-protein] dehydratase FabZ	6	6	1	72	25585	1	17280		434	434	434		Bacillus_glycinifermentans_04476	Bacillus_haynesii_02390		Bacillus_paralicheniformi_00994	Bacillus_sonorensis_00103		Bacillus_swezeyi_02809	CamB6_03458
group_394		hypothetical protein	6	6	1	72	25567	1	17314		476	476	476		Bacillus_glycinifermentans_04494	Bacillus_haynesii_02412		Bacillus_paralicheniformi_01019	Bacillus_sonorensis_00079		Bacillus_swezeyi_02785	CamB6_03481
capB		Capsule biosynthesis protein CapB	6	6	1	72	25522	1	17326		1181	1181	1181		Bacillus_glycinifermentans_04507	Bacillus_haynesii_02425		Bacillus_paralicheniformi_01033	Bacillus_sonorensis_00066		Bacillus_swezeyi_02773	CamB6_03494
secA		Protein translocase subunit SecA	6	6	1	72	24950	3	329		2525	2525	2525		Bacillus_glycinifermentans_04579	Bacillus_haynesii_02542		Bacillus_paralicheniformi_01345	Bacillus_sonorensis_01923		Bacillus_swezeyi_00354	CamB6_03569
ftsE		Cell division ATP-binding protein FtsE	6	6	1	72	24933	3	339		686	686	686		Bacillus_glycinifermentans_04583	Bacillus_haynesii_02546		Bacillus_paralicheniformi_01341	Bacillus_sonorensis_01927		Bacillus_swezeyi_00350	CamB6_03573
csbA		Protein CsbA	6	6	1	72	24912	3	241		233	233	233		Bacillus_glycinifermentans_04591	Bacillus_haynesii_02554		Bacillus_paralicheniformi_01333	Bacillus_sonorensis_01935		Bacillus_swezeyi_00342	CamB6_03584
uvrA		UvrABC system protein A	6	6	1	72	24904	3	238		2867	2873	2872		Bacillus_glycinifermentans_04593	Bacillus_haynesii_02556		Bacillus_paralicheniformi_01331	Bacillus_sonorensis_01937		Bacillus_swezeyi_00340	CamB6_03586
hprK		HPr kinase/phosphorylase	6	6	1	72	24890	3	218		932	932	932		Bacillus_glycinifermentans_04602	Bacillus_haynesii_02566		Bacillus_paralicheniformi_01321	Bacillus_sonorensis_01946		Bacillus_swezeyi_00321	CamB6_03596
trxB		Thioredoxin reductase	6	6	1	72	24863	3	163		950	950	950		Bacillus_glycinifermentans_04618	Bacillus_haynesii_02583		Bacillus_paralicheniformi_01304	Bacillus_sonorensis_01963		Bacillus_swezeyi_00303	CamB6_03613
whiA		putative cell division protein WhiA	6	6	1	72	24841	3	157		950	950	950		Bacillus_glycinifermentans_04622	Bacillus_haynesii_02587		Bacillus_paralicheniformi_01300	Bacillus_sonorensis_01967		Bacillus_swezeyi_00299	CamB6_03617
cggR		Central glycolytic genes regulator	6	6	1	72	24604	1	19196		1040	1040	1040		Bacillus_glycinifermentans_04839	Bacillus_haynesii_02637		Bacillus_paralicheniformi_00051	Bacillus_sonorensis_02025		Bacillus_swezeyi_04101	CamB6_03725
tpiA		Triosephosphate isomerase	6	6	1	72	24587	1	19193		761	761	761		Bacillus_glycinifermentans_04842	Bacillus_haynesii_02640		Bacillus_paralicheniformi_00054	Bacillus_sonorensis_02028		Bacillus_swezeyi_04098	CamB6_03728
gpmI		2,3-bisphosphoglycerate-independent phosphoglycerate mutase	6	6	1	72	9342	1	19192		1535	1535	1535		Bacillus_glycinifermentans_04843	Bacillus_haynesii_02641		Bacillus_paralicheniformi_00055	Bacillus_sonorensis_02029		Bacillus_swezeyi_04097	CamB6_03729
narH		Respiratory nitrate reductase 1 beta chain	6	6	1	72	10065	1	10754		1469	1469	1469		Bacillus_glycinifermentans_04904	Bacillus_haynesii_01924		Bacillus_paralicheniformi_03800	Bacillus_sonorensis_01249		Bacillus_swezeyi_04262	CamB6_00764
xylT		D-xylose transporter	6	6	1	72	9982	1	10766		1394	1406	1400		Bacillus_glycinifermentans_04912	Bacillus_haynesii_01916		Bacillus_paralicheniformi_03791	Bacillus_sonorensis_01257		Bacillus_swezeyi_04254	CamB6_00772
citB		Aconitate/2-methylaconitate hydratase	6	6	1	72	9958	1	18285		2444	2726	2679		Bacillus_glycinifermentans_04928	Bacillus_haynesii_01897		Bacillus_paralicheniformi_03772	Bacillus_sonorensis_01273		Bacillus_swezeyi_04218	CamB6_00790
group_46		hypothetical protein	6	6	1	72	4128	1	6153		260	272	262		Bacillus_glycinifermentans_00354	Bacillus_haynesii_00687		Bacillus_paralicheniformi_01480	Bacillus_sonorensis_04083		Bacillus_swezeyi_00487	CamB6_02356
group_53		hypothetical protein	6	6	1	72	19741	1	13588		131	149	135		Bacillus_glycinifermentans_03031	Bacillus_haynesii_03963		Bacillus_paralicheniformi_01986	Bacillus_sonorensis_01015		Bacillus_swezeyi_01941	CamB6_01525
yjcS		putative protein YjcS	6	6	1	72	18633	1	14236		281	281	281		Bacillus_glycinifermentans_03047	Bacillus_haynesii_03354	Bacillus_inaquosorum_01361	Bacillus_paralicheniformi_03634		Bacillus_spizizenii_02094		CamB6_00979
rsbS		RsbT antagonist protein RsbS	6	6	1	72	5981	1	6557		365	368	365		Bacillus_glycinifermentans_00391	Bacillus_haynesii_00655		Bacillus_paralicheniformi_01450	Bacillus_sonorensis_04184		Bacillus_swezeyi_00517	CamB6_02325
spoVK		Stage V sporulation protein K	6	6	1	72	23071	1	10011		407	965	872		Bacillus_glycinifermentans_00479	Bacillus_haynesii_00333		Bacillus_paralicheniformi_03712	Bacillus_sonorensis_01358		Bacillus_swezeyi_03845	CamB6_00901
petC_1		Cytochrome b6-f complex iron-sulfur subunit	6	6	1	72	10414	16	14		506	506	506		Bacillus_glycinifermentans_00632	Bacillus_haynesii_01156		Bacillus_paralicheniformi_04086	Bacillus_sonorensis_01562		Bacillus_swezeyi_02412	CamB6_00394
group_564		hypothetical protein	6	6	1	72	10485	16	22		539	539	539		Bacillus_glycinifermentans_00634	Bacillus_haynesii_01158		Bacillus_paralicheniformi_04088	Bacillus_sonorensis_01564		Bacillus_swezeyi_02410	CamB6_00392
ypfD		30S ribosomal protein S1	6	6	1	72	10755	1	4596		1145	1148	1147		Bacillus_glycinifermentans_00667	Bacillus_haynesii_01189		Bacillus_paralicheniformi_04119	Bacillus_sonorensis_01596		Bacillus_swezeyi_02378	CamB6_00361
fur		Ferric uptake regulation protein	6	6	1	72	10895	1	4740		449	449	449		Bacillus_glycinifermentans_00737	Bacillus_haynesii_01260		Bacillus_paralicheniformi_04189	Bacillus_sonorensis_01667		Bacillus_swezeyi_02305	CamB6_00289
gndA		6-phosphogluconate dehydrogenase, NADP(+)-dependent, decarboxylating	6	6	1	72	11148	4	104		1409	1409	1409		Bacillus_glycinifermentans_00797	Bacillus_haynesii_02086		Bacillus_paralicheniformi_04268	Bacillus_sonorensis_01727		Bacillus_swezeyi_00981	CamB6_00216
ldh_2		Leucine dehydrogenase	6	6	1	72	11119	4	130		1094	1094	1094		Bacillus_glycinifermentans_00815	Bacillus_haynesii_02103		Bacillus_paralicheniformi_04285	Bacillus_sonorensis_01745		Bacillus_swezeyi_01000	CamB6_00199
group_572		hypothetical protein	6	6	1	72	11441	4	249		365	365	365		Bacillus_glycinifermentans_00841	Bacillus_haynesii_02129		Bacillus_paralicheniformi_04310	Bacillus_sonorensis_01774		Bacillus_swezeyi_01030	CamB6_00172
focB		putative formate transporter 2	6	6	1	72	18108	1	8285		800	800	800		Bacillus_glycinifermentans_00897	Bacillus_haynesii_01864	Bacillus_inaquosorum_02825	Bacillus_paralicheniformi_02293		Bacillus_spizizenii_03201		CamB6_01809
yqfL		Putative pyruvate, phosphate dikinase regulatory protein	6	6	1	72	17866	18	16		812	812	812		Bacillus_glycinifermentans_00944	Bacillus_haynesii_00452		Bacillus_paralicheniformi_04404	Bacillus_sonorensis_01862		Bacillus_swezeyi_01117	CamB6_00061
glyQ		Glycine--tRNA ligase alpha subunit	6	6	1	72	17860	18	19		887	887	887		Bacillus_glycinifermentans_00947	Bacillus_haynesii_00455		Bacillus_paralicheniformi_04407	Bacillus_sonorensis_01865		Bacillus_swezeyi_01120	CamB6_00058
group_579		hypothetical protein	6	6	1	72	17838	18	55		992	992	992		Bacillus_glycinifermentans_00959	Bacillus_haynesii_00467		Bacillus_paralicheniformi_04419	Bacillus_sonorensis_01877		Bacillus_swezeyi_01132	CamB6_00046
greA		Transcription elongation factor GreA	6	6	1	72	17297	1	8587		476	476	476		Bacillus_glycinifermentans_01118	Bacillus_haynesii_02238		Bacillus_paralicheniformi_02636	Bacillus_sonorensis_03394		Bacillus_swezeyi_02596	CamB6_04510
group_584		hypothetical protein	6	6	1	72	17125	5	32		191	191	191		Bacillus_glycinifermentans_01134	Bacillus_haynesii_02249		Bacillus_paralicheniformi_02647	Bacillus_sonorensis_03383		Bacillus_swezeyi_02585	CamB6_04499
group_585		hypothetical protein	6	6	1	72	17110	5	42		764	764	764		Bacillus_glycinifermentans_01143	Bacillus_haynesii_02257		Bacillus_paralicheniformi_02655	Bacillus_sonorensis_03374		Bacillus_swezeyi_02577	CamB6_04491
relA		GTP pyrophosphokinase	6	6	1	72	17099	5	244		2201	2201	2201		Bacillus_glycinifermentans_01149	Bacillus_haynesii_02263		Bacillus_paralicheniformi_02661	Bacillus_sonorensis_03368		Bacillus_swezeyi_02571	CamB6_04485
tgt		Queuine tRNA-ribosyltransferase	6	6	1	72	17055	5	172		1145	1145	1145		Bacillus_glycinifermentans_01160	Bacillus_haynesii_02273		Bacillus_paralicheniformi_02671	Bacillus_sonorensis_03357		Bacillus_swezeyi_02561	CamB6_04475
group_588		hypothetical protein	6	6	1	72	17031	5	139		443	443	443		Bacillus_glycinifermentans_01180	Bacillus_haynesii_02294		Bacillus_paralicheniformi_02692	Bacillus_sonorensis_03335		Bacillus_swezeyi_02204	CamB6_04454
group_592		hypothetical protein	6	6	1	72	3151	1	1664		329	329	329		Bacillus_glycinifermentans_01270	Bacillus_haynesii_04326		Bacillus_paralicheniformi_02888	Bacillus_sonorensis_03146		Bacillus_swezeyi_00647	CamB6_04213
ytrH		Sporulation membrane protein YtrH	6	6	1	72	2904	1	9048		341	413	353		Bacillus_glycinifermentans_01369	Bacillus_haynesii_01635		Bacillus_paralicheniformi_01672	Bacillus_sonorensis_03822		Bacillus_swezeyi_02530	CamB6_04312
zapA		Cell division protein ZapA	6	6	1	72	2716	1	17536		257	257	257		Bacillus_glycinifermentans_01432	Bacillus_haynesii_01569		Bacillus_paralicheniformi_01606	Bacillus_sonorensis_03524		Bacillus_swezeyi_02474	CamB6_04377
uvrC		UvrABC system protein C	6	6	1	72	2683	1	17551		1772	1772	1772		Bacillus_glycinifermentans_01446	Bacillus_haynesii_01558		Bacillus_paralicheniformi_01595	Bacillus_sonorensis_03513		Bacillus_swezeyi_02463	CamB6_04388
cdaA		Cyclic di-AMP synthase CdaA	6	6	1	72	4604	1	3957		821	821	821		Bacillus_glycinifermentans_01522	Bacillus_haynesii_01329		Bacillus_paralicheniformi_03052	Bacillus_sonorensis_02661		Bacillus_swezeyi_00024	CamB6_02674
group_605		Small, acid-soluble spore protein 2	6	6	1	72	6726	1	11806		200	203	201		Bacillus_glycinifermentans_01555	Bacillus_haynesii_01719		Bacillus_paralicheniformi_02223	Bacillus_sonorensis_02512		Bacillus_swezeyi_00857	CamB6_01746
prs		Ribose-phosphate pyrophosphokinase	6	6	1	72	12398	8	127		950	953	951		Bacillus_glycinifermentans_01610	Bacillus_haynesii_04219		Bacillus_paralicheniformi_03422	Bacillus_sonorensis_03865		Bacillus_swezeyi_04358	CamB6_02903
spoVT		Stage V sporulation protein T	6	6	1	72	12389	8	134		536	536	536		Bacillus_glycinifermentans_01615	Bacillus_haynesii_04214		Bacillus_paralicheniformi_03427	Bacillus_sonorensis_03860		Bacillus_swezeyi_04353	CamB6_02898
hpt		Hypoxanthine-guanine phosphoribosyltransferase	6	6	1	72	12007	8	53		539	539	539		Bacillus_glycinifermentans_01629	Bacillus_haynesii_04200		Bacillus_paralicheniformi_03441	Bacillus_sonorensis_03846		Bacillus_swezeyi_04339	CamB6_02884
coaX		Type III pantothenate kinase	6	6	1	72	12001	8	49		776	776	776		Bacillus_glycinifermentans_01631	Bacillus_haynesii_04198		Bacillus_paralicheniformi_03443	Bacillus_sonorensis_03844		Bacillus_swezeyi_04337	CamB6_02882
mrpF		Na(+)/H(+) antiporter subunit F	6	6	1	72	1900	1	1249		284	284	284		Bacillus_glycinifermentans_01730	Bacillus_haynesii_02892		Bacillus_paralicheniformi_00378	Bacillus_sonorensis_03468		Bacillus_swezeyi_01392	CamB6_04041
comA_1		Transcriptional regulatory protein ComA	6	6	1	72	1906	1	1242		638	638	638		Bacillus_glycinifermentans_01733	Bacillus_haynesii_02889		Bacillus_paralicheniformi_00375	Bacillus_sonorensis_03464		Bacillus_swezeyi_01395	CamB6_04038
yusV_2		putative siderophore transport system ATP-binding protein YusV	6	6	1	72	575	1	19429		818	818	818		Bacillus_glycinifermentans_01870	Bacillus_haynesii_02773		Bacillus_paralicheniformi_00260	Bacillus_sonorensis_02720		Bacillus_swezeyi_03969	CamB6_03862
group_623		Nucleoid-associated protein	6	6	1	72	12469	15	83		323	335	325		Bacillus_glycinifermentans_01984	Bacillus_haynesii_02351		Bacillus_paralicheniformi_03360	Bacillus_sonorensis_04317		Bacillus_swezeyi_02708	CamB6_02939
ilvC		Ketol-acid reductoisomerase (NADP(+))	6	6	1	72	16647	1	17862		1028	1028	1028		Bacillus_glycinifermentans_02059	Bacillus_haynesii_02335		Bacillus_paralicheniformi_01572	Bacillus_sonorensis_03734		Bacillus_swezeyi_02245	CamB6_04412
rnc		Ribonuclease 3	6	6	1	72	22302	9	113		749	749	749		Bacillus_glycinifermentans_02109	Bacillus_haynesii_03469		Bacillus_paralicheniformi_03519	Bacillus_sonorensis_00582		Bacillus_swezeyi_03687	CamB6_01090
sucC		Succinate--CoA ligase [ADP-forming] subunit beta	6	6	1	72	22457	27	12		1160	1160	1160		Bacillus_glycinifermentans_02124	Bacillus_haynesii_03454		Bacillus_paralicheniformi_03534	Bacillus_sonorensis_00567		Bacillus_swezeyi_03702	CamB6_01075
clpY		ATP-dependent protease ATPase subunit ClpY	6	6	1	72	22502	10	107		1403	1403	1403		Bacillus_glycinifermentans_02131	Bacillus_haynesii_03447		Bacillus_paralicheniformi_03541	Bacillus_sonorensis_00560		Bacillus_swezeyi_03709	CamB6_01068
fliM		Flagellar motor switch protein FliM	6	6	1	72	22537	10	73		539	998	921		Bacillus_glycinifermentans_02146	Bacillus_haynesii_03432		Bacillus_paralicheniformi_03556	Bacillus_sonorensis_02795		Bacillus_swezeyi_03724	CamB6_01053
pgsA		CDP-diacylglycerol--glycerol-3-phosphate 3-phosphatidyltransferase	6	6	1	72	22730	17	7		581	581	581		Bacillus_glycinifermentans_02208	Bacillus_haynesii_03368		Bacillus_paralicheniformi_03620	Bacillus_sonorensis_02858		Bacillus_swezeyi_03787	CamB6_00994
cotE		Spore coat protein E	6	6	1	72	20200	1	8780		548	548	548		Bacillus_glycinifermentans_02219	Bacillus_haynesii_03357		Bacillus_paralicheniformi_03631	Bacillus_sonorensis_02869		Bacillus_swezeyi_03798	CamB6_00982
nrdF		Ribonucleoside-diphosphate reductase subunit beta	6	6	1	72	22996	1	9909		977	1010	1004		Bacillus_glycinifermentans_02284	Bacillus_haynesii_00370		Bacillus_paralicheniformi_03673	Bacillus_sonorensis_01365		Bacillus_swezeyi_03836	CamB6_00941
groL		60 kDa chaperonin	6	6	1	72	15769	1	18099		1631	1637	1634		Bacillus_glycinifermentans_02589	Bacillus_haynesii_03769		Bacillus_paralicheniformi_02438	Bacillus_sonorensis_02242		Bacillus_swezeyi_02113	CamB6_02240
group_646		putative protein	6	6	1	72	22314	9	49		362	362	362		Bacillus_glycinifermentans_02610	Bacillus_haynesii_03479		Bacillus_paralicheniformi_03509	Bacillus_sonorensis_00592		Bacillus_swezeyi_03677	CamB6_01100
rpmB		50S ribosomal protein L28	6	6	1	72	22316	9	46		188	188	188		Bacillus_glycinifermentans_02611	Bacillus_haynesii_03480		Bacillus_paralicheniformi_03508	Bacillus_sonorensis_00593		Bacillus_swezeyi_03676	CamB6_01101
gmk		Guanylate kinase	6	6	1	72	22329	9	23		614	614	614		Bacillus_glycinifermentans_02624	Bacillus_haynesii_03493		Bacillus_paralicheniformi_03495	Bacillus_sonorensis_00606		Bacillus_swezeyi_03663	CamB6_01114
divIVA		Septum site-determining protein DivIVA	6	6	1	72	22229	12	90		494	494	494		Bacillus_glycinifermentans_02652	Bacillus_haynesii_03520		Bacillus_paralicheniformi_03468	Bacillus_sonorensis_00634		Bacillus_swezeyi_03636	CamB6_01141
xylB_3		Xylulose kinase	6	6	1	72	9978	1	10770		1607	1610	1608		Bacillus_glycinifermentans_04915	Bacillus_haynesii_01913		Bacillus_paralicheniformi_03787	Bacillus_sonorensis_01260		Bacillus_swezeyi_04251	CamB6_00775
ftsZ		Cell division protein FtsZ	6	6	1	72	22189	2	41		1133	1139	1135		Bacillus_glycinifermentans_02667	Bacillus_haynesii_03534		Bacillus_paralicheniformi_01687	Bacillus_sonorensis_00649		Bacillus_swezeyi_03622	CamB6_01156
ftsW_1		putative peptidoglycan glycosyltransferase FtsW	6	6	1	72	22175	2	59		1025	1100	1057		Bacillus_glycinifermentans_02675	Bacillus_haynesii_03542		Bacillus_paralicheniformi_01695	Bacillus_sonorensis_00657		Bacillus_swezeyi_03614	CamB6_01165
ybiT_2		putative ABC transporter ATP-binding protein YbiT	6	6	1	72	21765	14	79		1619	1619	1619		Bacillus_glycinifermentans_02748	Bacillus_haynesii_03076		Bacillus_paralicheniformi_01773	Bacillus_sonorensis_00734		Bacillus_swezeyi_01447	CamB6_01243
ykuJ		putative protein YkuJ	6	6	1	72	21588	13	109		242	242	242		Bacillus_glycinifermentans_02784	Bacillus_haynesii_03299		Bacillus_paralicheniformi_01809	Bacillus_sonorensis_00771		Bacillus_swezeyi_01412	CamB6_01278
yhaM		3'-5' exoribonuclease YhaM	6	6	1	72	6688	1	11864		944	944	944		Bacillus_glycinifermentans_02847	Bacillus_haynesii_01740		Bacillus_paralicheniformi_02198	Bacillus_sonorensis_02491		Bacillus_swezeyi_00879	CamB6_01725
group_66		hypothetical protein	6	6	1	72	9963	1	10077		125	125	125		Bacillus_glycinifermentans_04926	Bacillus_haynesii_01899		Bacillus_paralicheniformi_03774	Bacillus_sonorensis_01271		Bacillus_swezeyi_04216	CamB6_00788
oppD_2		Oligopeptide transport ATP-binding protein OppD	6	6	1	72	19613	1	13475		1067	1067	1067		Bacillus_glycinifermentans_02995	Bacillus_haynesii_03922		Bacillus_paralicheniformi_02027	Bacillus_sonorensis_01050		Bacillus_swezeyi_03442	CamB6_01566
thiG		Thiazole synthase	6	6	1	72	19703	1	13563		767	767	767		Bacillus_glycinifermentans_03019	Bacillus_haynesii_03951		Bacillus_paralicheniformi_01998	Bacillus_sonorensis_01027		Bacillus_swezeyi_01954	CamB6_01537
mcsB		Protein-arginine kinase	6	6	1	72	12020	8	22		1091	1091	1091		Bacillus_glycinifermentans_03393	Bacillus_haynesii_03285		Bacillus_paralicheniformi_02809	Bacillus_sonorensis_03661		Bacillus_swezeyi_01930	CamB6_02852
yacL		putative PIN and TRAM-domain containing protein YacL	6	6	1	72	12039	22	9		1088	1088	1088		Bacillus_glycinifermentans_03397	Bacillus_haynesii_03281		Bacillus_paralicheniformi_02805	Bacillus_sonorensis_03657		Bacillus_swezeyi_01926	CamB6_02848
ydfJ		Membrane protein YdfJ	6	6	1	72	7808	1	3084		2171	2174	2173			Bacillus_haynesii_00171	Bacillus_inaquosorum_00645	Bacillus_paralicheniformi_00801	Bacillus_sonorensis_00291	Bacillus_spizizenii_03586	Bacillus_swezeyi_03189
rplW		50S ribosomal protein L23	6	6	1	72	12253	32	3		287	287	287		Bacillus_glycinifermentans_03424	Bacillus_haynesii_03254		Bacillus_paralicheniformi_02778	Bacillus_sonorensis_03630		Bacillus_swezeyi_01899	CamB6_02821
rplR		50S ribosomal protein L18	6	6	1	72	12239	37	2		362	362	362		Bacillus_glycinifermentans_03438	Bacillus_haynesii_03240		Bacillus_paralicheniformi_02764	Bacillus_sonorensis_03616		Bacillus_swezeyi_01885	CamB6_02807
group_680		hypothetical protein	6	6	1	72	7230	1	13196		185	185	185		Bacillus_glycinifermentans_03710	Bacillus_haynesii_03126		Bacillus_paralicheniformi_04552	Bacillus_sonorensis_04100		Bacillus_swezeyi_01695	CamB6_01965
group_682		hypothetical protein	6	6	1	72	7354	1	13247		170	170	170		Bacillus_glycinifermentans_03759	Bacillus_haynesii_03179		Bacillus_paralicheniformi_04606	Bacillus_sonorensis_04027		Bacillus_swezeyi_01750	CamB6_01917
group_684		hypothetical protein	6	6	1	72	7390	1	13281		530	530	530		Bacillus_glycinifermentans_03772	Bacillus_haynesii_03192		Bacillus_paralicheniformi_04618	Bacillus_sonorensis_04014		Bacillus_swezeyi_01763	CamB6_01905
group_685		hypothetical protein	6	6	1	72	21266	1	12841		617	617	617		Bacillus_glycinifermentans_03799	Bacillus_haynesii_04065		Bacillus_paralicheniformi_01889	Bacillus_sonorensis_00932		Bacillus_swezeyi_01529	CamB6_01432
tnrA		HTH-type transcriptional regulator TnrA	6	6	1	72	21413	1	12483		332	332	332		Bacillus_glycinifermentans_03863	Bacillus_haynesii_04128		Bacillus_paralicheniformi_02990	Bacillus_sonorensis_00869		Bacillus_swezeyi_01591	CamB6_01367
dnaN		Beta sliding clamp	6	6	1	72	12535	15	17		1136	1136	1136		Bacillus_glycinifermentans_04003	Bacillus_haynesii_00522		Bacillus_paralicheniformi_00517	Bacillus_sonorensis_03996		Bacillus_swezeyi_03297	CamB6_02967
rpsF		30S ribosomal protein S6	6	6	1	72	12566	1	4342		287	287	287		Bacillus_glycinifermentans_04020	Bacillus_haynesii_00539		Bacillus_paralicheniformi_00534	Bacillus_sonorensis_03979		Bacillus_swezeyi_03280	CamB6_02984
feuB_2		Iron-uptake system permease protein FeuB	6	6	1	72	13101	1	2059		950	1022	1006		Bacillus_glycinifermentans_04071	Bacillus_haynesii_00590		Bacillus_paralicheniformi_00582	Bacillus_sonorensis_00526		Bacillus_swezeyi_03229	CamB6_03040
fhuD_2		Iron(3+)-hydroxamate-binding protein FhuD	6	6	1	72	13103	1	2061		926	926	926		Bacillus_glycinifermentans_04072	Bacillus_haynesii_00591		Bacillus_paralicheniformi_00583	Bacillus_sonorensis_00525		Bacillus_swezeyi_03228	CamB6_03041
ahpF		NADH dehydrogenase	6	6	1	72	13108	1	2159		1529	1538	1530		Bacillus_glycinifermentans_04083	Bacillus_haynesii_02920		Bacillus_paralicheniformi_00591	Bacillus_sonorensis_00524		Bacillus_swezeyi_03227	CamB6_03046
ahpC_2		Alkyl hydroperoxide reductase C	6	6	1	72	13109	1	2160		563	563	563		Bacillus_glycinifermentans_04084	Bacillus_haynesii_02919		Bacillus_paralicheniformi_00592	Bacillus_sonorensis_00523		Bacillus_swezeyi_03226	CamB6_03047
aspA_2		Aspartate ammonia-lyase	6	6	1	72	13540	1	2479		1424	1427	1426		Bacillus_glycinifermentans_04233	Bacillus_haynesii_00237		Bacillus_paralicheniformi_00742	Bacillus_sonorensis_00359		Bacillus_swezeyi_03057	CamB6_03203
qoxC		Quinol oxidase subunit 3	6	6	1	72	3465	1	2945		614	617	614		Bacillus_glycinifermentans_04316	Bacillus_haynesii_00145		Bacillus_paralicheniformi_00829	Bacillus_sonorensis_00264		Bacillus_swezeyi_02975	CamB6_03287
pyrG		CTP synthase	6	6	1	72	25875	1	2787		1607	1607	1607		Bacillus_glycinifermentans_04387	Bacillus_haynesii_00070		Bacillus_paralicheniformi_00904	Bacillus_sonorensis_00193		Bacillus_swezeyi_02894	CamB6_03370
spo0F		Sporulation initiation phosphotransferase F	6	6	1	72	25860	1	2780		374	374	374		Bacillus_glycinifermentans_04389	Bacillus_haynesii_00067		Bacillus_paralicheniformi_00906	Bacillus_sonorensis_00191		Bacillus_swezeyi_02891	CamB6_03373
tal		Transaldolase	6	6	1	72	25858	29	1		635	635	635		Bacillus_glycinifermentans_04391	Bacillus_haynesii_00065		Bacillus_paralicheniformi_00908	Bacillus_sonorensis_00189		Bacillus_swezeyi_02889	CamB6_03375
murAB		UDP-N-acetylglucosamine 1-carboxyvinyltransferase 2	6	6	1	72	25857	29	2		1289	1289	1289		Bacillus_glycinifermentans_04392	Bacillus_haynesii_00064		Bacillus_paralicheniformi_00909	Bacillus_sonorensis_00188		Bacillus_swezeyi_02888	CamB6_03376
ywlF		Putative sugar phosphate isomerase YwlF	6	6	1	72	23853	11	106		449	449	449		Bacillus_glycinifermentans_04413	Bacillus_haynesii_00042		Bacillus_paralicheniformi_00931	Bacillus_sonorensis_00167		Bacillus_swezeyi_02872	CamB6_03398
atpF		ATP synthase subunit b	6	6	1	72	23877	7	68		518	518	518		Bacillus_glycinifermentans_04420	Bacillus_haynesii_00035		Bacillus_paralicheniformi_00938	Bacillus_sonorensis_00160		Bacillus_swezeyi_02865	CamB6_03405
atpD		ATP synthase subunit beta	6	6	1	72	23872	7	75		1421	1421	1421		Bacillus_glycinifermentans_04424	Bacillus_haynesii_00031		Bacillus_paralicheniformi_00942	Bacillus_sonorensis_00156		Bacillus_swezeyi_02861	CamB6_03409
murAA		UDP-N-acetylglucosamine 1-carboxyvinyltransferase 1	6	6	1	72	25653	7	95		1307	1310	1309		Bacillus_glycinifermentans_04428	Bacillus_haynesii_00027		Bacillus_paralicheniformi_00946	Bacillus_sonorensis_00152		Bacillus_swezeyi_02856	CamB6_03413
prfB		Peptide chain release factor 2	6	6	1	72	24938	3	332		983	983	983		Bacillus_glycinifermentans_04580	Bacillus_haynesii_02543		Bacillus_paralicheniformi_01344	Bacillus_sonorensis_01924		Bacillus_swezeyi_00353	CamB6_03570
uvrB		UvrABC system protein B	6	6	1	72	24905	3	239		1985	1985	1985		Bacillus_glycinifermentans_04592	Bacillus_haynesii_02555		Bacillus_paralicheniformi_01332	Bacillus_sonorensis_01936		Bacillus_swezeyi_00341	CamB6_03585
gapA		Glyceraldehyde-3-phosphate dehydrogenase 1	6	6	1	72	24589	1	19195		1007	1007	1007		Bacillus_glycinifermentans_04840	Bacillus_haynesii_02638		Bacillus_paralicheniformi_00052	Bacillus_sonorensis_02026		Bacillus_swezeyi_04100	CamB6_03726
pgk		Phosphoglycerate kinase	6	6	1	72	24588	1	19194		1184	1319	1206		Bacillus_glycinifermentans_04841	Bacillus_haynesii_02639		Bacillus_paralicheniformi_00053	Bacillus_sonorensis_02027		Bacillus_swezeyi_04099	CamB6_03727
smpB		SsrA-binding protein	6	6	1	72	9511	1	18739		473	473	473		Bacillus_glycinifermentans_04862	Bacillus_haynesii_02662		Bacillus_paralicheniformi_00077	Bacillus_sonorensis_02048		Bacillus_swezeyi_04075	CamB6_03752
budC_1		Diacetyl reductase [(S)-acetoin forming]	6	6	1	72	9985	1	10764		782	782	782		Bacillus_glycinifermentans_04910	Bacillus_haynesii_01917		Bacillus_paralicheniformi_03793	Bacillus_sonorensis_01256		Bacillus_swezeyi_04255	CamB6_00771
araD_2		L-ribulose-5-phosphate 4-epimerase AraD	6	6	1	72	9979	1	10769		695	695	695		Bacillus_glycinifermentans_04914	Bacillus_haynesii_01914		Bacillus_paralicheniformi_03788	Bacillus_sonorensis_01259		Bacillus_swezeyi_04252	CamB6_00774
sspN		Small, acid-soluble spore protein N	6	6	1	72	9967	1	10084		143	143	143		Bacillus_glycinifermentans_04925	Bacillus_haynesii_01900		Bacillus_paralicheniformi_03775	Bacillus_sonorensis_01270		Bacillus_swezeyi_04215	CamB6_00787
lexA_1		LexA repressor	6	6	1	72	9944	1	18364		623	623	623		Bacillus_glycinifermentans_04942	Bacillus_haynesii_01884		Bacillus_paralicheniformi_03759	Bacillus_sonorensis_01286		Bacillus_swezeyi_03919	CamB6_00804
scpB		Segregation and condensation protein B	6	6	1	72	10818	1	4669		593	593	593		Bacillus_glycinifermentans_00704	Bacillus_haynesii_01226		Bacillus_paralicheniformi_04156	Bacillus_sonorensis_01633		Bacillus_swezeyi_02341	CamB6_00325
nfo		putative endonuclease 4	6	6	1	72	17885	19	52		893	893	893		Bacillus_glycinifermentans_00927	Bacillus_haynesii_00436		Bacillus_paralicheniformi_04387	Bacillus_sonorensis_01848		Bacillus_swezeyi_01107	CamB6_00084
yqeY		putative protein YqeY	6	6	1	72	17835	18	48		446	446	446		Bacillus_glycinifermentans_00961	Bacillus_haynesii_00469		Bacillus_paralicheniformi_02486	Bacillus_sonorensis_01879		Bacillus_swezeyi_01134	CamB6_00044
group_77		Ferredoxin--NADP reductase	6	6	1	72	17563	1	7926		1049	1049	1049		Bacillus_glycinifermentans_01048	Bacillus_haynesii_02181		Bacillus_paralicheniformi_02573	Bacillus_sonorensis_02335		Bacillus_swezeyi_02044	CamB6_04571
cysK_1		Cysteine synthase	6	6	1	72	3004	1	8855		923	932	929		Bacillus_glycinifermentans_01304	Bacillus_haynesii_04357		Bacillus_paralicheniformi_02919	Bacillus_sonorensis_03110		Bacillus_swezeyi_00676	CamB6_04244
tpx		Thiol peroxidase	6	6	1	72	2922	1	9019		503	506	503		Bacillus_glycinifermentans_01354	Bacillus_haynesii_01650		Bacillus_paralicheniformi_02970	Bacillus_sonorensis_03807		Bacillus_swezeyi_02545	CamB6_04297
accD		Acetyl-coenzyme A carboxylase carboxyl transferase subunit beta	6	6	1	72	2901	1	9051		788	908	866		Bacillus_glycinifermentans_01372	Bacillus_haynesii_01632		Bacillus_paralicheniformi_01669	Bacillus_sonorensis_03825		Bacillus_swezeyi_02527	CamB6_04315
gapB		Glyceraldehyde-3-phosphate dehydrogenase 2	6	6	1	72	2870	1	9255		1022	1022	1022		Bacillus_glycinifermentans_01389	Bacillus_haynesii_01613		Bacillus_paralicheniformi_01650	Bacillus_sonorensis_03568		Bacillus_swezeyi_02510	CamB6_04334
thrS		Threonine--tRNA ligase 1	6	6	1	72	2834	1	9236		1931	1931	1931		Bacillus_glycinifermentans_01397	Bacillus_haynesii_01605		Bacillus_paralicheniformi_01642	Bacillus_sonorensis_03560		Bacillus_swezeyi_02502	CamB6_04342
yabJ		2-iminobutanoate/2-iminopropanoate deaminase	6	6	1	72	12419	23	22		377	377	377		Bacillus_glycinifermentans_01607	Bacillus_haynesii_04222		Bacillus_paralicheniformi_03419	Bacillus_sonorensis_03868		Bacillus_swezeyi_04361	CamB6_02906
dcuR		Transcriptional regulatory protein DcuR	6	6	1	72	1885	1	1262		707	707	707		Bacillus_glycinifermentans_01715	Bacillus_haynesii_02903		Bacillus_paralicheniformi_00389	Bacillus_sonorensis_03483		Bacillus_swezeyi_01381	CamB6_04052
ilvB		Acetolactate synthase large subunit	6	6	1	72	16643	1	17864		1724	1724	1724		Bacillus_glycinifermentans_02057	Bacillus_haynesii_02337		Bacillus_paralicheniformi_01574	Bacillus_sonorensis_03736		Bacillus_swezeyi_02247	CamB6_04410
lon2		Lon protease 2	6	6	1	72	16848	1	17844		1655	1802	1679		Bacillus_glycinifermentans_02067	Bacillus_haynesii_02327		Bacillus_paralicheniformi_01564	Bacillus_sonorensis_03726		Bacillus_swezeyi_02237	CamB6_04420
cheW		Chemotaxis protein CheW	6	6	1	72	22558	10	20		440	488	472		Bacillus_glycinifermentans_02159	Bacillus_haynesii_03419		Bacillus_paralicheniformi_03569	Bacillus_sonorensis_02808		Bacillus_swezeyi_03737	CamB6_01040
frr		Ribosome-recycling factor	6	6	1	72	22605	20	5		557	557	557		Bacillus_glycinifermentans_02167	Bacillus_haynesii_03411		Bacillus_paralicheniformi_03577	Bacillus_sonorensis_02816		Bacillus_swezeyi_03745	CamB6_01032
ndoAI		Antitoxin EndoAI	6	6	1	72	4208	1	6090		281	281	281		Bacillus_glycinifermentans_00388	Bacillus_haynesii_00658		Bacillus_paralicheniformi_01453	Bacillus_sonorensis_04181		Bacillus_swezeyi_00514	CamB6_02328
rnjB		Ribonuclease J2	6	6	1	72	22707	17	49		1664	1664	1664		Bacillus_glycinifermentans_02196	Bacillus_haynesii_03380		Bacillus_paralicheniformi_03608	Bacillus_sonorensis_02846		Bacillus_swezeyi_03775	CamB6_01006
group_93		putative transcriptional regulatory protein	6	6	1	72	12957	1	15450		719	719	719		Bacillus_glycinifermentans_02452	Bacillus_haynesii_03645		Bacillus_paralicheniformi_03271	Bacillus_sonorensis_02120		Bacillus_swezeyi_01188	CamB6_02041
group_9341		Ferredoxin	6	6	1	72	10786	1	4637		248	248	248		Bacillus_glycinifermentans_00683	Bacillus_haynesii_01205		Bacillus_paralicheniformi_04135	Bacillus_sonorensis_01612		Bacillus_swezeyi_02362	CamB6_00344
licT_1		Transcription antiterminator LicT	6	6	1	72	12972	1	15465		848	848	848		Bacillus_glycinifermentans_02468	Bacillus_haynesii_03655		Bacillus_paralicheniformi_03262	Bacillus_sonorensis_02126		Bacillus_swezeyi_01178	CamB6_02048
spo0A		Stage 0 sporulation protein A	6	6	1	72	11111	4	277		800	800	800		Bacillus_glycinifermentans_00823	Bacillus_haynesii_02111		Bacillus_paralicheniformi_04292	Bacillus_sonorensis_01756		Bacillus_swezeyi_01012	CamB6_00191
sinR		HTH-type transcriptional regulator SinR	6	6	1	72	11314	1	8139		341	341	341		Bacillus_glycinifermentans_00862	Bacillus_haynesii_02153		Bacillus_paralicheniformi_04334	Bacillus_sonorensis_01795		Bacillus_swezeyi_01054	CamB6_00148
group_9492		hypothetical protein	6	6	1	72	11295	1	8172		245	245	245		Bacillus_glycinifermentans_00878	Bacillus_haynesii_00398		Bacillus_paralicheniformi_04349	Bacillus_sonorensis_01811		Bacillus_swezeyi_01069	CamB6_00133
ligA		DNA ligase	6	6	1	72	14959	1	15804		2003	2003	2003		Bacillus_glycinifermentans_02491	Bacillus_haynesii_03683		Bacillus_paralicheniformi_03230	Bacillus_sonorensis_02160		Bacillus_swezeyi_02660	CamB6_02085
group_97		hypothetical protein	6	6	1	72	14964	1	15808		302	311	309		Bacillus_glycinifermentans_02494	Bacillus_haynesii_03686		Bacillus_paralicheniformi_03227	Bacillus_sonorensis_02163		Bacillus_swezeyi_03327	CamB6_02088
minD		Septum site-determining protein MinD	6	6	1	72	16418	1	17796		806	806	806		Bacillus_glycinifermentans_01190	Bacillus_haynesii_02304		Bacillus_paralicheniformi_02702	Bacillus_sonorensis_03325		Bacillus_swezeyi_02214	CamB6_04444
group_1003		hypothetical protein	5	5	1	72	6751	1	11761		107	107	107			Bacillus_haynesii_01700		Bacillus_paralicheniformi_02241	Bacillus_sonorensis_02528		Bacillus_swezeyi_00842	CamB6_01762
mreC		Cell shape-determining protein MreC	5	5	1	72	16411	1	17801		908	911	908			Bacillus_haynesii_02307		Bacillus_paralicheniformi_02705	Bacillus_sonorensis_03322		Bacillus_swezeyi_02217	CamB6_04441
leuC		3-isopropylmalate dehydratase large subunit	5	5	1	72	16653	1	17851		1418	1418	1418			Bacillus_haynesii_02332		Bacillus_paralicheniformi_01569	Bacillus_sonorensis_03731		Bacillus_swezeyi_02242	CamB6_04415
serS		Serine--tRNA ligase	5	5	1	72	11855	15	65		1277	1280	1278			Bacillus_haynesii_02362		Bacillus_paralicheniformi_03372	Bacillus_sonorensis_04299		Bacillus_swezeyi_02696	CamB6_02952
group_113		hypothetical protein	5	5	1	72	7665	1	6938		197	200	198		Bacillus_glycinifermentans_03586	Bacillus_haynesii_01873			Bacillus_sonorensis_03280		Bacillus_swezeyi_00805	CamB6_01800
group_1149		hypothetical protein	5	5	1	72	9487	1	18715		230	317	299			Bacillus_haynesii_02657		Bacillus_paralicheniformi_00072	Bacillus_sonorensis_02043		Bacillus_swezeyi_04080	CamB6_03747
secG		putative protein-export membrane protein SecG	5	5	1	72	9489	1	18713		230	230	230			Bacillus_haynesii_02659		Bacillus_paralicheniformi_00074	Bacillus_sonorensis_02045		Bacillus_swezeyi_04078	CamB6_03749
cscB		Sucrose permease	5	5	1	72	13627	1	2324		1235	1298	1247		Bacillus_glycinifermentans_04189	Bacillus_haynesii_00270		Bacillus_paralicheniformi_00707	Bacillus_sonorensis_00404			CamB6_03172
kduD		2-dehydro-3-deoxy-D-gluconate 5-dehydrogenase	5	5	1	72	25064	1	17343		368	764	681		Bacillus_glycinifermentans_04517	Bacillus_haynesii_02435		Bacillus_paralicheniformi_01043			Bacillus_swezeyi_02763	CamB6_03504
group_125		Transcriptional regulator	5	5	1	72	13448	1	2559		308	431	357			Bacillus_haynesii_00209		Bacillus_paralicheniformi_00770	Bacillus_sonorensis_00330		Bacillus_swezeyi_03027	CamB6_03232
nanT_1		Sialic acid transporter NanT	5	5	1	72	13180	1	2221		755	1304	1193			Bacillus_haynesii_00859		Bacillus_paralicheniformi_00640	Bacillus_sonorensis_00475		Bacillus_swezeyi_03170	CamB6_03099
lysC_2		Aspartokinase 2	5	5	1	72	22705	17	42		1214	1214	1214			Bacillus_haynesii_03382		Bacillus_paralicheniformi_03606	Bacillus_sonorensis_02844		Bacillus_swezeyi_03773	CamB6_01008
cheC		CheY-P phosphatase CheC	5	5	1	72	22559	10	18		629	629	629			Bacillus_haynesii_03418		Bacillus_paralicheniformi_03570	Bacillus_sonorensis_02809		Bacillus_swezeyi_03738	CamB6_01039
group_128		hypothetical protein	5	5	1	72	18499	1	14148		560	602	568			Bacillus_haynesii_00970	Bacillus_inaquosorum_01382	Bacillus_paralicheniformi_04506		Bacillus_spizizenii_02115		CamB6_00591
flgC		Flagellar basal-body rod protein FlgC	5	5	1	72	20347	10	92		452	452	452			Bacillus_haynesii_03444		Bacillus_paralicheniformi_03544	Bacillus_sonorensis_00556		Bacillus_swezeyi_03712	CamB6_01064
group_1290		hypothetical protein	5	5	1	72	20446	12	42		143	143	143			Bacillus_haynesii_03505		Bacillus_paralicheniformi_03483	Bacillus_sonorensis_00618		Bacillus_swezeyi_03651	CamB6_01126
carB_1		Carbamoyl-phosphate synthase large chain	5	5	1	72	20455	12	48		3212	3215	3213			Bacillus_haynesii_03510		Bacillus_paralicheniformi_03478	Bacillus_sonorensis_00624		Bacillus_swezeyi_03646	CamB6_01131
group_1297		hypothetical protein	5	5	1	72	21936	2	43		353	368	356			Bacillus_haynesii_03536		Bacillus_paralicheniformi_01689	Bacillus_sonorensis_00651		Bacillus_swezeyi_03620	CamB6_01158
mapB		Methionine aminopeptidase 2	5	5	1	72	12896	1	15339		752	752	752			Bacillus_haynesii_03609		Bacillus_paralicheniformi_03318	Bacillus_sonorensis_04136		Bacillus_swezeyi_01224	CamB6_02000
group_132		hypothetical protein	5	5	1	72	11448	4	235		182	695	590			Bacillus_haynesii_02126	Bacillus_inaquosorum_02580	Bacillus_paralicheniformi_04307		Bacillus_spizizenii_00142		CamB6_00176
fabF		3-oxoacyl-[acyl-carrier-protein] synthase 2	5	5	1	72	19594	1	13379		1238	1238	1238			Bacillus_haynesii_03909		Bacillus_paralicheniformi_02040	Bacillus_sonorensis_01062		Bacillus_swezeyi_03454	CamB6_01578
group_1427		hypothetical protein	5	5	1	72	21358	1	12647		518	518	518			Bacillus_haynesii_04103		Bacillus_paralicheniformi_03015	Bacillus_sonorensis_00893		Bacillus_swezeyi_01566	CamB6_01393
htpX_2		Protease HtpX	5	5	1	72	20985	1	12438		893	893	893			Bacillus_haynesii_04141		Bacillus_paralicheniformi_02977	Bacillus_sonorensis_00856		Bacillus_swezeyi_02720	CamB6_01354
purR_2		Pur operon repressor	5	5	1	72	12416	23	26		833	833	833			Bacillus_haynesii_04223		Bacillus_paralicheniformi_03418	Bacillus_sonorensis_03869		Bacillus_swezeyi_04362	CamB6_02907
group_1484		hypothetical protein	5	5	1	72	2991	1	8890		314	314	314			Bacillus_haynesii_04367		Bacillus_paralicheniformi_02929	Bacillus_sonorensis_03101		Bacillus_swezeyi_00686	CamB6_04255
murC		UDP-N-acetylmuramate--L-alanine ligase	5	5	1	72	2968	1	8933		1298	1298	1298			Bacillus_haynesii_04374		Bacillus_paralicheniformi_02936	Bacillus_sonorensis_03775		Bacillus_swezeyi_00693	CamB6_04262
bsdC		Phenolic acid decarboxylase	5	5	1	72	5681	1	6537		1421	1421	1421		Bacillus_glycinifermentans_00261	Bacillus_haynesii_00789		Bacillus_paralicheniformi_01087	Bacillus_sonorensis_03065			CamB6_02458
ribH		6,7-dimethyl-8-ribityllumazine synthase	5	5	1	72	10824	1	4675		464	464	464		Bacillus_glycinifermentans_00709	Bacillus_haynesii_01231		Bacillus_paralicheniformi_04161	Bacillus_sonorensis_01638			CamB6_00320
group_1731		Small, acid-soluble spore protein 1	5	5	1	72	2935	1	8993		212	215	213		Bacillus_glycinifermentans_01345	Bacillus_haynesii_01660		Bacillus_paralicheniformi_02962	Bacillus_sonorensis_03799			CamB6_04289
group_174		hypothetical protein	5	5	1	72	4958	1	5336		161	2063	543		Bacillus_glycinifermentans_00059	Bacillus_haynesii_01386		Bacillus_paralicheniformi_03081	Bacillus_sonorensis_02607		Bacillus_swezeyi_00050
rsbW		Serine-protein kinase RsbW	5	5	1	72	5977	1	6583		482	482	482		Bacillus_glycinifermentans_00395	Bacillus_haynesii_00651		Bacillus_paralicheniformi_01446	Bacillus_sonorensis_04188			CamB6_02321
pdhA		Pyruvate dehydrogenase E1 component subunit alpha	5	5	1	72	21839	189	4		1115	1115	1115		Bacillus_glycinifermentans_02734			Bacillus_paralicheniformi_01758	Bacillus_sonorensis_00719		Bacillus_swezeyi_03367	CamB6_01229
rnjA		Ribonuclease J1	5	5	1	72	21792	14	25		485	1667	1430		Bacillus_glycinifermentans_02740	Bacillus_haynesii_03786		Bacillus_paralicheniformi_01764	Bacillus_sonorensis_00725			CamB6_01235
fusA		Elongation factor G	5	5	1	72	12259	30	6		2078	2078	2078		Bacillus_glycinifermentans_03419	Bacillus_haynesii_03259		Bacillus_paralicheniformi_02783	Bacillus_sonorensis_03635			CamB6_02826
group_1916		Small, acid-soluble spore protein gamma-type	5	5	1	72	7374	1	13274		164	164	164		Bacillus_glycinifermentans_03770	Bacillus_haynesii_03190		Bacillus_paralicheniformi_04616	Bacillus_sonorensis_04016			CamB6_01907
group_197		hypothetical protein	5	5	1	72	10953	1	4770		89	89	89		Bacillus_glycinifermentans_00766	Bacillus_haynesii_01290		Bacillus_paralicheniformi_04220	Bacillus_sonorensis_01698			CamB6_00259
zur		Zinc-specific metallo-regulatory protein	5	5	1	72	17892	19	35		428	431	429		Bacillus_glycinifermentans_00922	Bacillus_haynesii_00431		Bacillus_paralicheniformi_04382	Bacillus_sonorensis_01843			CamB6_00089
gntR		HTH-type transcriptional repressor RspR	5	5	1	72	7846	1	1950		731	731	731			Bacillus_haynesii_00816		Bacillus_paralicheniformi_00597	Bacillus_sonorensis_00518		Bacillus_swezeyi_03219	CamB6_03055
lutR_1		HTH-type transcriptional regulator LutR	5	5	1	72	5032	1	5544		713	713	713			Bacillus_haynesii_01455		Bacillus_paralicheniformi_01221	Bacillus_sonorensis_02547		Bacillus_swezeyi_00110	CamB6_02597
group_255		putative protein	5	5	1	72	12386	8	110		263	263	263		Bacillus_glycinifermentans_01618	Bacillus_haynesii_04211		Bacillus_paralicheniformi_03430			Bacillus_swezeyi_04350	CamB6_02895
hslO		33 kDa chaperonin	5	5	1	72	12000	8	48		869	869	869		Bacillus_glycinifermentans_01632	Bacillus_haynesii_04197		Bacillus_paralicheniformi_03444			Bacillus_swezeyi_04336	CamB6_02881
apc4_2		hypothetical protein	5	5	1	72	23011	1	9942		278	1739	930		Bacillus_glycinifermentans_02291	Bacillus_haynesii_00354		Bacillus_paralicheniformi_03689	Bacillus_sonorensis_01360			CamB6_00933
gsiC_1		Glutathione transport system permease protein GsiC	5	5	1	72	19600	1	13461		920	950	938		Bacillus_glycinifermentans_02987	Bacillus_haynesii_03914		Bacillus_paralicheniformi_02035	Bacillus_sonorensis_01057		Bacillus_swezeyi_03449
oppC_2		Oligopeptide transport system permease protein OppC	5	5	1	72	19601	1	13462		914	914	914		Bacillus_glycinifermentans_02988	Bacillus_haynesii_03915		Bacillus_paralicheniformi_02034	Bacillus_sonorensis_01056		Bacillus_swezeyi_03448
group_346		hypothetical protein	5	5	1	72	10118	1	16617		131	134	132		Bacillus_glycinifermentans_03241	Bacillus_haynesii_01049		Bacillus_paralicheniformi_03937	Bacillus_sonorensis_01459			CamB6_00505
rplI		50S ribosomal protein L9	5	5	1	72	12598	1	4311		449	449	449		Bacillus_glycinifermentans_04029	Bacillus_haynesii_00548		Bacillus_paralicheniformi_00543	Bacillus_sonorensis_03969			CamB6_02993
group_381		hypothetical protein	5	5	1	72	3544	1	2612		149	149	149		Bacillus_glycinifermentans_04281	Bacillus_haynesii_00190		Bacillus_paralicheniformi_00789	Bacillus_sonorensis_00308			CamB6_03251
dgoD		D-galactonate dehydratase	5	5	1	72	3555	1	2635		1127	1157	1147		Bacillus_glycinifermentans_04291	Bacillus_haynesii_00174		Bacillus_paralicheniformi_00798	Bacillus_sonorensis_00294			CamB6_03260
ydaD_1		General stress protein 39	5	5	1	72	4099	1	6332		869	869	869			Bacillus_haynesii_00705		Bacillus_paralicheniformi_01498	Bacillus_sonorensis_04064		Bacillus_swezeyi_00468	CamB6_02374
group_439		Putative formate dehydrogenase	5	5	1	72	18500	1	14149		2303	2957	2826			Bacillus_haynesii_00971	Bacillus_inaquosorum_01381	Bacillus_paralicheniformi_04507		Bacillus_spizizenii_02114		CamB6_00589
bcrA_6		Bacitracin transport ATP-binding protein BcrA	5	5	1	72	11647	1	4928		884	929	907			Bacillus_haynesii_01302		Bacillus_paralicheniformi_04232	Bacillus_sonorensis_01712		Bacillus_swezeyi_02254	CamB6_00246
bcrA_5		Bacitracin transport ATP-binding protein BcrA	5	5	1	72	5042	1	5548		923	923	923			Bacillus_haynesii_01459		Bacillus_paralicheniformi_01214	Bacillus_sonorensis_02540		Bacillus_swezeyi_00114	CamB6_02589
ytrI		Sporulation membrane protein YtrI	5	5	1	72	2905	1	9044		503	503	503			Bacillus_haynesii_01636		Bacillus_paralicheniformi_01673	Bacillus_sonorensis_03821		Bacillus_swezeyi_02531	CamB6_04311
group_461		Putative two-component membrane permease complex subunit SMU_747c	5	5	1	72	5289	1	5770		887	887	887			Bacillus_haynesii_02035		Bacillus_paralicheniformi_01131	Bacillus_sonorensis_02975		Bacillus_swezeyi_00201	CamB6_02505
namA		NADPH dehydrogenase	5	5	1	72	10997	1	4819		1019	1079	1031			Bacillus_haynesii_02065		Bacillus_paralicheniformi_04253	Bacillus_sonorensis_04272		Bacillus_swezeyi_00959	CamB6_00231
desK_2		Sensor histidine kinase DesK	5	5	1	72	17555	1	7904		1112	1112	1112			Bacillus_haynesii_02179		Bacillus_paralicheniformi_02571	Bacillus_sonorensis_02329		Bacillus_swezeyi_02046	CamB6_04573
crh		HPr-like protein Crh	5	5	1	72	24826	3	156		257	269	264			Bacillus_haynesii_02588		Bacillus_paralicheniformi_01299	Bacillus_sonorensis_01968		Bacillus_swezeyi_00298	CamB6_03618
caaD		Cytochrome c oxidase subunit 4B	5	5	1	72	22054	2	230		329	329	329			Bacillus_haynesii_03570		Bacillus_paralicheniformi_01724	Bacillus_sonorensis_00689		Bacillus_swezeyi_03583	CamB6_01195
adeC		Adenine deaminase	5	5	1	72	21787	14	26		614	2510	1232		Bacillus_glycinifermentans_02742	Bacillus_haynesii_03785		Bacillus_paralicheniformi_01765	Bacillus_sonorensis_00727			CamB6_01236
group_493		hypothetical protein	5	5	1	72	19760	1	13345		257	257	257			Bacillus_haynesii_03964		Bacillus_paralicheniformi_01985	Bacillus_sonorensis_01014		Bacillus_swezeyi_01940	CamB6_01524
group_549		hypothetical protein	5	5	1	72	4518	1	5483		260	260	260		Bacillus_glycinifermentans_00090	Bacillus_haynesii_01412		Bacillus_paralicheniformi_01261	Bacillus_sonorensis_02586			CamB6_02643
ydbP		Thioredoxin-like protein YdbP	5	5	1	72	4182	1	6137		320	320	320		Bacillus_glycinifermentans_00377	Bacillus_haynesii_00668		Bacillus_paralicheniformi_01463			Bacillus_swezeyi_00503	CamB6_02340
ypjD		putative protein YpjD	5	5	1	72	10374	6	93		338	338	338		Bacillus_glycinifermentans_00626	Bacillus_haynesii_01150		Bacillus_paralicheniformi_04080	Bacillus_sonorensis_01556			CamB6_00400
group_569		hypothetical protein	5	5	1	72	11138	4	111		935	971	961		Bacillus_glycinifermentans_00804	Bacillus_haynesii_02092		Bacillus_paralicheniformi_04274	Bacillus_sonorensis_01734			CamB6_00210
ispH		4-hydroxy-3-methylbut-2-enyl diphosphate reductase	5	5	1	72	17881	19	72		944	944	944		Bacillus_glycinifermentans_00930	Bacillus_haynesii_00439		Bacillus_paralicheniformi_04390	Bacillus_sonorensis_01851			CamB6_00081
hxlA		3-hexulose-6-phosphate synthase	5	5	1	72	16130	1	7307		317	638	569		Bacillus_glycinifermentans_01022	Bacillus_haynesii_02176		Bacillus_paralicheniformi_02568	Bacillus_sonorensis_02326			CamB6_04576
yxeN		putative amino-acid permease protein YxeN	5	5	1	72	13848	1	1829		674	674	674		Bacillus_glycinifermentans_01222	Bacillus_haynesii_02936	Bacillus_inaquosorum_04214		Bacillus_sonorensis_03194	Bacillus_spizizenii_01604
rpsD		30S ribosomal protein S4	5	5	1	72	2944	1	8971		602	602	602		Bacillus_glycinifermentans_01336	Bacillus_haynesii_04393		Bacillus_paralicheniformi_02953	Bacillus_sonorensis_03790			CamB6_04279
yfiC		tRNA1(Val) (adenine(37)-N6)-methyltransferase	5	5	1	72	11914	21	36		743	743	743		Bacillus_glycinifermentans_01593	Bacillus_haynesii_04236		Bacillus_paralicheniformi_03405	Bacillus_sonorensis_03882			CamB6_02920
cysK_2		Cysteine synthase	5	5	1	72	11994	8	43		923	926	924		Bacillus_glycinifermentans_01634	Bacillus_haynesii_04195		Bacillus_paralicheniformi_03446	Bacillus_sonorensis_03841			CamB6_02879
group_619		Protein	5	5	1	72	2005	1	1138		365	365	365		Bacillus_glycinifermentans_01795	Bacillus_haynesii_02849		Bacillus_paralicheniformi_00333	Bacillus_sonorensis_03423			CamB6_03999
yutF		Acid sugar phosphatase	5	5	1	72	958	24	24		770	770	770		Bacillus_glycinifermentans_01814	Bacillus_haynesii_02827		Bacillus_paralicheniformi_00313	Bacillus_sonorensis_02789			CamB6_03979
fumC		Fumarate hydratase class II	5	5	1	72	469	1	19416		1388	1388	1388		Bacillus_glycinifermentans_01883	Bacillus_haynesii_02759		Bacillus_paralicheniformi_00246	Bacillus_sonorensis_02707			CamB6_03848
thiC		Phosphomethylpyrimidine synthase	5	5	1	72	7449	1	14709		1775	2018	1887			Bacillus_haynesii_01811		Bacillus_paralicheniformi_02345	Bacillus_sonorensis_03220		Bacillus_swezeyi_00750	CamB6_01862
pcrA		ATP-dependent DNA helicase PcrA	5	5	1	72	14961	1	15805		2216	2219	2218		Bacillus_glycinifermentans_02492	Bacillus_haynesii_03684		Bacillus_paralicheniformi_03229	Bacillus_sonorensis_02161			CamB6_02086
purM		Phosphoribosylformylglycinamidine cyclo-ligase	5	5	1	72	14909	1	15061		1040	1043	1042		Bacillus_glycinifermentans_02505	Bacillus_haynesii_03698		Bacillus_paralicheniformi_03214			Bacillus_swezeyi_03319	CamB6_02101
ylmC		putative sporulation protein YlmC	5	5	1	72	22210	12	74		233	260	238		Bacillus_glycinifermentans_02658	Bacillus_haynesii_03526		Bacillus_paralicheniformi_03462			Bacillus_swezeyi_03630	CamB6_01147
pdhD_1		Dihydrolipoyl dehydrogenase	5	5	1	72	20504	2	152		1412	1412	1412		Bacillus_glycinifermentans_02731			Bacillus_paralicheniformi_01755	Bacillus_sonorensis_00716		Bacillus_swezeyi_03364	CamB6_01226
group_658		hypothetical protein	5	5	1	72	19478	1	11346		491	491	491		Bacillus_glycinifermentans_02956	Bacillus_haynesii_03881		Bacillus_paralicheniformi_02068	Bacillus_sonorensis_01089			CamB6_01606
trpS		Tryptophan--tRNA ligase	5	5	1	72	19609	1	13469		989	995	992		Bacillus_glycinifermentans_02991	Bacillus_haynesii_03918		Bacillus_paralicheniformi_02031			Bacillus_swezeyi_03446	CamB6_01570
metI_1		Cystathionine gamma-synthase/O-acetylhomoserine (thiol)-lyase	5	5	1	72	19780	1	14240		1118	1124	1121		Bacillus_glycinifermentans_03042	Bacillus_haynesii_03976		Bacillus_paralicheniformi_01972	Bacillus_sonorensis_01004			CamB6_01509
group_679		hypothetical protein	5	5	1	72	7645	1	6837		1538	1538	1538			Bacillus_haynesii_01860		Bacillus_paralicheniformi_02297	Bacillus_sonorensis_03267		Bacillus_swezeyi_00794	CamB6_01813
csbB		Putative glycosyltransferase CsbB	5	5	1	72	7367	1	13260		953	959	957		Bacillus_glycinifermentans_03763	Bacillus_haynesii_03183		Bacillus_paralicheniformi_04609	Bacillus_sonorensis_04023			CamB6_01914
group_690		hypothetical protein	5	5	1	72	13098	1	2050		311	317	315		Bacillus_glycinifermentans_04067	Bacillus_haynesii_00586		Bacillus_paralicheniformi_00579			Bacillus_swezeyi_03233	CamB6_03038
metE_1		5-methyltetrahydropteroyltriglutamate--homocysteine methyltransferase	5	5	1	72	13332	1	2314		1130	1130	1130		Bacillus_glycinifermentans_04185	Bacillus_haynesii_00274		Bacillus_paralicheniformi_00700	Bacillus_sonorensis_00411			CamB6_03163
pta_1		Phosphate acetyltransferase	5	5	1	72	25994	1	2851		971	971	971		Bacillus_glycinifermentans_04355	Bacillus_haynesii_00103		Bacillus_paralicheniformi_00872	Bacillus_sonorensis_00231			CamB6_03338
lutA_2		Lactate utilization protein A	5	5	1	72	24579	1	19228		716	788	771		Bacillus_glycinifermentans_04823	Bacillus_haynesii_02629		Bacillus_paralicheniformi_00043	Bacillus_sonorensis_02014			CamB6_03717
menF		Isochorismate synthase MenF	5	5	1	72	4113	1	6169		2096	2096	2096		Bacillus_glycinifermentans_00345	Bacillus_haynesii_00694		Bacillus_paralicheniformi_01487			Bacillus_swezeyi_00479	CamB6_02363
katA_1		Catalase	5	5	1	72	13477	1	2518		1598	1598	1598			Bacillus_haynesii_00223		Bacillus_paralicheniformi_00756	Bacillus_sonorensis_00343		Bacillus_swezeyi_03042	CamB6_03217
group_804		hypothetical protein	5	5	1	72	18306	1	7096		131	131	131			Bacillus_haynesii_00488		Bacillus_paralicheniformi_02507	Bacillus_sonorensis_01897		Bacillus_swezeyi_01152	CamB6_00023
ytrA_2		HTH-type transcriptional repressor YtrA	5	5	1	72	4783	1	3989		377	377	377		Bacillus_glycinifermentans_01512	Bacillus_haynesii_01337		Bacillus_paralicheniformi_03059	Bacillus_sonorensis_02644		Bacillus_swezeyi_00033
chvE		Multiple sugar-binding periplasmic receptor ChvE	5	5	1	72	5652	1	6525		1079	1079	1079			Bacillus_haynesii_00772		Bacillus_paralicheniformi_01069	Bacillus_sonorensis_03053		Bacillus_swezeyi_00277	CamB6_02441
yabG		Sporulation-specific protease YabG	5	5	1	72	12411	23	18		878	899	884		Bacillus_glycinifermentans_01602	Bacillus_haynesii_04227		Bacillus_paralicheniformi_03414	Bacillus_sonorensis_03873		Bacillus_swezeyi_04366
tcyB		L-cystine transport system permease protein TcyB	5	5	1	72	4223	1	5843		701	704	703			Bacillus_haynesii_00797		Bacillus_paralicheniformi_01096	Bacillus_sonorensis_03077		Bacillus_swezeyi_00256	CamB6_02466
yxdL_2		ABC transporter ATP-binding protein YxdL	5	5	1	72	7888	1	1927		764	767	764			Bacillus_haynesii_00836		Bacillus_paralicheniformi_00617	Bacillus_sonorensis_00498		Bacillus_swezeyi_03204	CamB6_03075
pdp		Pyrimidine-nucleoside phosphorylase	5	5	1	72	13724	1	2262		1301	1304	1301			Bacillus_haynesii_00877		Bacillus_paralicheniformi_00658	Bacillus_sonorensis_00454		Bacillus_swezeyi_03148	CamB6_03117
ilvA		L-threonine dehydratase biosynthetic IlvA	5	5	1	72	10160	1	16579		1268	1268	1268			Bacillus_haynesii_01078		Bacillus_paralicheniformi_04004	Bacillus_sonorensis_01485		Bacillus_swezeyi_02170	CamB6_00475
mtrB		Transcription attenuation protein MtrB	5	5	1	72	10526	16	59		230	236	233			Bacillus_haynesii_01177		Bacillus_paralicheniformi_04107	Bacillus_sonorensis_01584		Bacillus_swezeyi_02391	CamB6_00373
group_925		hypothetical protein	5	5	1	72	10821	1	4672		95	95	95			Bacillus_haynesii_01228		Bacillus_paralicheniformi_04158	Bacillus_sonorensis_01635		Bacillus_swezeyi_02339	CamB6_00323
bglF_1		PTS system beta-glucoside-specific EIIBCA component	5	5	1	72	12688	1	15747		1865	1865	1865		Bacillus_glycinifermentans_02470	Bacillus_haynesii_03657			Bacillus_sonorensis_02128		Bacillus_swezeyi_01176	CamB6_02050
group_9518		hypothetical protein	5	5	1	72	17965	3	65		365	365	365		Bacillus_glycinifermentans_00906	Bacillus_haynesii_00415		Bacillus_paralicheniformi_04366	Bacillus_sonorensis_01827			CamB6_00114
group_967		hypothetical protein	5	5	1	72	5099	1	5554		1061	1082	1074			Bacillus_haynesii_01462		Bacillus_paralicheniformi_01211	Bacillus_sonorensis_02537		Bacillus_swezeyi_00119	CamB6_02586
putB		Proline dehydrogenase 2	5	5	1	72	5226	1	5759		917	917	917			Bacillus_haynesii_01534		Bacillus_paralicheniformi_01136	Bacillus_sonorensis_02970		Bacillus_swezeyi_00196	CamB6_02510
yusO_1		putative HTH-type transcriptional regulator YusO	5	5	1	72	16623	1	17672		443	443	443			Bacillus_haynesii_01549		Bacillus_paralicheniformi_01586	Bacillus_sonorensis_03757		Bacillus_swezeyi_02453	CamB6_04397
ysdC_3		Putative aminopeptidase YsdC	5	5	1	72	2751	1	17474		1085	1085	1085			Bacillus_haynesii_01592		Bacillus_paralicheniformi_01629	Bacillus_sonorensis_03547		Bacillus_swezeyi_02490	CamB6_04355
alsT_5		Amino-acid carrier protein AlsT	4	4	1	72	9988	1	10729		1412	1412	1412			Bacillus_haynesii_01920		Bacillus_paralicheniformi_03796			Bacillus_swezeyi_04258	CamB6_00768
pepT_2		Peptidase T	4	4	1	72	11136	4	32		1118	1118	1118			Bacillus_haynesii_02090		Bacillus_paralicheniformi_04272			Bacillus_swezeyi_00986	CamB6_00212
nusB		Transcription antitermination protein NusB	4	4	1	72	11090	4	155		389	389	389			Bacillus_haynesii_02121		Bacillus_paralicheniformi_04302			Bacillus_swezeyi_01022	CamB6_00181
des_2		Fatty acid desaturase	4	4	1	72	17554	1	7903		1058	1058	1058			Bacillus_haynesii_02178		Bacillus_paralicheniformi_02570	Bacillus_sonorensis_02328			CamB6_04574
group_1082		hypothetical protein	4	4	1	72	17211	1	8557		284	287	284			Bacillus_haynesii_02244		Bacillus_paralicheniformi_02642	Bacillus_sonorensis_03388			CamB6_04504
group_1110		hypothetical protein	4	4	1	72	25435	1	17256		143	143	143			Bacillus_haynesii_02407		Bacillus_paralicheniformi_01014			Bacillus_swezeyi_02791	CamB6_03476
yvcJ		Nucleotide-binding protein YvcJ	4	4	1	72	24844	3	160		887	890	887			Bacillus_haynesii_02585		Bacillus_paralicheniformi_01302	Bacillus_sonorensis_01965			CamB6_03615
rsoA		hypothetical protein	4	4	1	72	9525	1	19290		209	218	215			Bacillus_haynesii_02672		Bacillus_paralicheniformi_00155	Bacillus_sonorensis_02056			CamB6_03766
azoR2		FMN-dependent NADH-azoreductase 2	4	4	1	72	9554	1	19292		635	635	635			Bacillus_haynesii_02674		Bacillus_paralicheniformi_00158			Bacillus_swezeyi_04058	CamB6_03770
liaR_2		Transcriptional regulatory protein LiaR	4	4	1	72	531	1	50		635	635	635			Bacillus_haynesii_02753		Bacillus_paralicheniformi_00240			Bacillus_swezeyi_03989	CamB6_03842
mgsR_2		Regulatory protein MgsR	4	4	1	72	601	1	19466		356	356	356			Bacillus_haynesii_02782		Bacillus_paralicheniformi_00269	Bacillus_sonorensis_02729			CamB6_03871
group_1182		hypothetical protein	4	4	1	72	330	1	18809		305	305	305			Bacillus_haynesii_02818		Bacillus_paralicheniformi_00304			Bacillus_swezeyi_03929	CamB6_03970
cycA_2		D-serine/D-alanine/glycine transporter	4	4	1	72	13107	1	2157		1352	1352	1352		Bacillus_glycinifermentans_04082	Bacillus_haynesii_02922		Bacillus_paralicheniformi_00589				CamB6_03044
splB		Spore photoproduct lyase	4	4	1	72	21522	13	46		1028	1124	1076			Bacillus_haynesii_02963		Bacillus_paralicheniformi_01829	Bacillus_sonorensis_00791			CamB6_01298
ntdA		3-oxo-glucose-6-phosphate:glutamate aminotransferase	4	4	1	72	23807	11	90		875	1313	1202			Bacillus_haynesii_00051		Bacillus_paralicheniformi_00922	Bacillus_sonorensis_00176			CamB6_03389
group_1235		hypothetical protein	4	4	1	72	7218	1	13108		215	215	215			Bacillus_haynesii_03115		Bacillus_paralicheniformi_04541			Bacillus_swezeyi_01684	CamB6_01976
group_1237		hypothetical protein	4	4	1	72	7222	1	13115		815	815	815			Bacillus_haynesii_03119		Bacillus_paralicheniformi_04545			Bacillus_swezeyi_01688	CamB6_01972
group_1266		hypothetical protein	4	4	1	72	20494	2	145		188	224	206			Bacillus_haynesii_03212		Bacillus_paralicheniformi_01749			Bacillus_swezeyi_03358	CamB6_01220
rpoZ		DNA-directed RNA polymerase subunit omega	4	4	1	72	22328	9	22		200	200	200			Bacillus_haynesii_03492		Bacillus_paralicheniformi_03496			Bacillus_swezeyi_03664	CamB6_01113
cysH_2		Phosphoadenosine phosphosulfate reductase	4	4	1	72	20444	12	35		542	623	582			Bacillus_haynesii_03504		Bacillus_paralicheniformi_03484			Bacillus_swezeyi_03652	CamB6_01125
group_1304		hypothetical protein	4	4	1	72	22061	2	243		449	449	449			Bacillus_haynesii_03563		Bacillus_paralicheniformi_01717			Bacillus_swezeyi_03592	CamB6_01187
cycB_1		Cyclodextrin-binding protein	4	4	1	72	7855	1	1939		1268	1268	1268			Bacillus_haynesii_00825		Bacillus_paralicheniformi_00606	Bacillus_sonorensis_00509			CamB6_03064
group_13105		hypothetical protein	4	4	1	72	7856	1	1938		1256	1256	1256			Bacillus_haynesii_00826		Bacillus_paralicheniformi_00607	Bacillus_sonorensis_00508			CamB6_03065
malG_1		Maltose/maltodextrin transport system permease protein MalG	4	4	1	72	7858	1	1937		839	839	839			Bacillus_haynesii_00827		Bacillus_paralicheniformi_00608	Bacillus_sonorensis_00507			CamB6_03066
ald_1		Alanine dehydrogenase	4	4	1	72	7861	1	1934		1130	1130	1130			Bacillus_haynesii_00830		Bacillus_paralicheniformi_00611	Bacillus_sonorensis_00504			CamB6_03069
graR_1		Response regulator protein GraR	4	4	1	72	7867	1	1929		707	707	707			Bacillus_haynesii_00834		Bacillus_paralicheniformi_00615	Bacillus_sonorensis_00500			CamB6_03073
group_13110		hypothetical protein	4	4	1	72	7891	1	1924		227	227	227			Bacillus_haynesii_00839		Bacillus_paralicheniformi_00620	Bacillus_sonorensis_00495			CamB6_03078
ltaS2_1		Lipoteichoic acid synthase 2	4	4	1	72	12847	1	15327		1961	1961	1961			Bacillus_haynesii_03608		Bacillus_paralicheniformi_03319			Bacillus_swezeyi_01225	CamB6_01999
group_1314		hypothetical protein	4	4	1	72	12898	1	15341		131	131	131			Bacillus_haynesii_03611		Bacillus_paralicheniformi_03316			Bacillus_swezeyi_01222	CamB6_02002
yflS		Putative malate transporter YflS	4	4	1	72	12912	1	15357		1436	1436	1436			Bacillus_haynesii_03621		Bacillus_paralicheniformi_03302			Bacillus_swezeyi_01212	CamB6_02013
group_13213		hypothetical protein	4	4	1	72	10112	1	10631		170	170	170			Bacillus_haynesii_01052		Bacillus_paralicheniformi_03940			Bacillus_swezeyi_03412	CamB6_00502
group_13239		hypothetical protein	4	4	1	72	10336	6	48		209	209	209			Bacillus_haynesii_01127		Bacillus_paralicheniformi_04056			Bacillus_swezeyi_02441	CamB6_00424
yfmS		Putative sensory transducer protein YfmS	4	4	1	72	12743	1	15394		851	851	851			Bacillus_haynesii_03641		Bacillus_paralicheniformi_03278			Bacillus_swezeyi_01191	CamB6_02035
pucR_2		Purine catabolism regulatory protein	4	4	1	72	19266	1	11486		1613	1616	1613			Bacillus_haynesii_03802		Bacillus_paralicheniformi_02144	Bacillus_sonorensis_02438		Bacillus_swezeyi_00936
allC		Allantoate amidohydrolase	4	4	1	72	19268	1	11483		1229	1229	1229			Bacillus_haynesii_03804		Bacillus_paralicheniformi_02142	Bacillus_sonorensis_02435		Bacillus_swezeyi_00938
allD_2		Ureidoglycolate dehydrogenase (NAD(+))	4	4	1	72	19270	1	11481		1028	1028	1028			Bacillus_haynesii_03806		Bacillus_paralicheniformi_02140	Bacillus_sonorensis_02433		Bacillus_swezeyi_00940
gerPA		putative spore germination protein GerPA	4	4	1	72	19304	1	11434		221	221	221			Bacillus_haynesii_03846		Bacillus_paralicheniformi_02104			Bacillus_swezeyi_03515	CamB6_01641
glnB		Nitrogen regulatory protein P-II	4	4	1	72	19494	1	11313		341	341	341			Bacillus_haynesii_03859		Bacillus_paralicheniformi_02092			Bacillus_swezeyi_03504	CamB6_01629
tatAy		Sec-independent protein translocase protein TatAy	4	4	1	72	14202	1	14470		173	176	173			Bacillus_haynesii_03774		Bacillus_paralicheniformi_02433			Bacillus_swezeyi_02118	CamB6_02245
group_14199	allD_2	Ureidoglycolate dehydrogenase (NAD(+))	4	4	1	72	19271	1	11480		1049	1049	1049			Bacillus_haynesii_03807		Bacillus_paralicheniformi_02139	Bacillus_sonorensis_02432		Bacillus_swezeyi_00941
sufT		Fe-S protein maturation auxiliary factor SufT	4	4	1	72	19534	1	13404		308	308	308			Bacillus_haynesii_03892		Bacillus_paralicheniformi_02057			Bacillus_swezeyi_03473	CamB6_01595
xkdM		Phage-like element PBSX protein XkdM	4	4	1	72	21237	1	12805		443	443	443			Bacillus_haynesii_04037		Bacillus_paralicheniformi_01915			Bacillus_swezeyi_01500	CamB6_01457
yqbN		putative protein YqbN	4	4	1	72	21238	1	12813		449	449	449			Bacillus_haynesii_04038		Bacillus_paralicheniformi_01914			Bacillus_swezeyi_01501	CamB6_01456
sspD		Small, acid-soluble spore protein D	4	4	1	72	20988	1	12449		197	197	197			Bacillus_haynesii_04139		Bacillus_paralicheniformi_02979	Bacillus_sonorensis_00858			CamB6_01356
mtnD		Acireductone dioxygenase	4	4	1	72	20959	1	11001		395	539	501			Bacillus_haynesii_04157		Bacillus_paralicheniformi_03339			Bacillus_swezeyi_03337	CamB6_01338
group_1454		hypothetical protein	4	4	1	72	15060	1	18460		482	482	482			Bacillus_haynesii_04177		Bacillus_paralicheniformi_01849			Bacillus_swezeyi_03378	CamB6_01318
opuD		Glycine betaine transporter OpuD	4	4	1	72	3115	1	1574		1532	1538	1536			Bacillus_haynesii_04346		Bacillus_paralicheniformi_02908			Bacillus_swezeyi_00667	CamB6_04233
rbsR		Ribose operon repressor	4	4	1	72	13674	1	710		974	974	974					Bacillus_paralicheniformi_00703	Bacillus_sonorensis_00408		Bacillus_swezeyi_03107	CamB6_03168
mnmA		tRNA-specific 2-thiouridylase MnmA	4	4	1	72	16935	5	36		1118	1118	1118		Bacillus_glycinifermentans_01138	Bacillus_haynesii_02253		Bacillus_paralicheniformi_02651				CamB6_04495
group_1856		hypothetical protein	4	4	1	72	21499	1	12359		185	188	186		Bacillus_glycinifermentans_02818		Bacillus_inaquosorum_01558		Bacillus_sonorensis_00807	Bacillus_spizizenii_01061
clsA		Major cardiolipin synthase ClsA	4	4	1	72	25695	7	119		1466	1466	1466			Bacillus_haynesii_00002		Bacillus_paralicheniformi_00971			Bacillus_swezeyi_02832	CamB6_03437
atpG		ATP synthase gamma chain	4	4	1	72	23873	7	72		854	854	854			Bacillus_haynesii_00032		Bacillus_paralicheniformi_00941			Bacillus_swezeyi_02862	CamB6_03408
atpB		ATP synthase subunit a	4	4	1	72	23861	11	78		731	731	731			Bacillus_haynesii_00037		Bacillus_paralicheniformi_00936			Bacillus_swezeyi_02867	CamB6_03403
ccpA_1		Catabolite control protein A	4	4	1	72	23826	11	88		989	989	989			Bacillus_haynesii_00052		Bacillus_paralicheniformi_00920	Bacillus_sonorensis_00177			CamB6_03388
group_2042		hypothetical protein	4	4	1	72	25898	1	2801		515	515	515			Bacillus_haynesii_00085		Bacillus_paralicheniformi_00890			Bacillus_swezeyi_02911	CamB6_03356
sacX_2		Negative regulator of SacY activity	4	4	1	72	3382	1	2884		1379	1382	1379			Bacillus_haynesii_00122		Bacillus_paralicheniformi_00852			Bacillus_swezeyi_02950	CamB6_03318
cydA		Cytochrome bd-I ubiquinol oxidase subunit 1	4	4	1	72	13488	1	2485		1406	1406	1406			Bacillus_haynesii_00232		Bacillus_paralicheniformi_00747			Bacillus_swezeyi_03051	CamB6_03208
glnR		HTH-type transcriptional regulator GlnR	4	4	1	72	23074	1	10015		407	407	407			Bacillus_haynesii_00330		Bacillus_paralicheniformi_03715			Bacillus_swezeyi_03848	CamB6_00898
hflX		GTPase HflX	4	4	1	72	23072	1	10013		1262	1262	1262			Bacillus_haynesii_00332		Bacillus_paralicheniformi_03713			Bacillus_swezeyi_03846	CamB6_00900
nrdI		Protein NrdI	4	4	1	72	22992	1	9901		398	398	398			Bacillus_haynesii_00372		Bacillus_paralicheniformi_03671			Bacillus_swezeyi_03834	CamB6_00943
pstB3_1		Phosphate import ATP-binding protein PstB 3	4	4	1	72	17955	3	73		779	779	779			Bacillus_haynesii_00417		Bacillus_paralicheniformi_04368			Bacillus_swezeyi_01088	CamB6_00104
cccA		Cytochrome c-550	4	4	1	72	17816	19	22		359	359	359			Bacillus_haynesii_00448		Bacillus_paralicheniformi_04400			Bacillus_swezeyi_01113	CamB6_00065
tadA_1		tRNA-specific adenosine deaminase	4	4	1	72	18299	1	7103		569	569	569			Bacillus_haynesii_00490		Bacillus_paralicheniformi_02509			Bacillus_swezeyi_01154	CamB6_00021
rsfS		Ribosomal silencing factor RsfS	4	4	1	72	18295	1	7111		353	356	355			Bacillus_haynesii_00494		Bacillus_paralicheniformi_02513			Bacillus_swezeyi_01158	CamB6_00017
group_2182		hypothetical protein	4	4	1	72	12534	15	18		215	215	215			Bacillus_haynesii_00521		Bacillus_paralicheniformi_00516			Bacillus_swezeyi_03298	CamB6_02966
misCA		Membrane protein insertase MisCA	4	4	1	72	12539	1	4360		797	797	797			Bacillus_haynesii_00525		Bacillus_paralicheniformi_00520			Bacillus_swezeyi_03294	CamB6_02970
group_219		hypothetical protein	4	4	1	72	18381	1	8331		554	569	565		Bacillus_glycinifermentans_01007		Bacillus_inaquosorum_02779		Bacillus_sonorensis_02311	Bacillus_spizizenii_03241
rocE		Amino-acid permease RocE	4	4	1	72	4216	1	5847		1445	1445	1445			Bacillus_haynesii_00793		Bacillus_paralicheniformi_01092			Bacillus_swezeyi_00260	CamB6_02462
rocD		Ornithine aminotransferase	4	4	1	72	4220	1	5846		1202	1202	1202			Bacillus_haynesii_00794		Bacillus_paralicheniformi_01093	Bacillus_sonorensis_03074			CamB6_02463
lacR		HTH-type transcriptional regulator LacR	4	4	1	72	7854	1	1940		992	992	992			Bacillus_haynesii_00824		Bacillus_paralicheniformi_00605	Bacillus_sonorensis_00510			CamB6_03063
alsT_1		Amino-acid carrier protein AlsT	4	4	1	72	7862	1	1933		1424	1589	1465			Bacillus_haynesii_00831		Bacillus_paralicheniformi_00612	Bacillus_sonorensis_00503			CamB6_03070
graS_1		Sensor histidine kinase GraS	4	4	1	72	7868	1	1928		1007	1007	1007			Bacillus_haynesii_00835		Bacillus_paralicheniformi_00616	Bacillus_sonorensis_00499			CamB6_03074
iolG_2		Inositol 2-dehydrogenase/D-chiro-inositol 3-dehydrogenase	4	4	1	72	13176	1	2222		1034	1034	1034			Bacillus_haynesii_00860		Bacillus_paralicheniformi_00641			Bacillus_swezeyi_03168	CamB6_03100
nupC		Nucleoside permease NupC	4	4	1	72	13725	1	2260		1181	1181	1181			Bacillus_haynesii_00876		Bacillus_paralicheniformi_00657			Bacillus_swezeyi_03149	CamB6_03116
ucpA		Oxidoreductase UcpA	4	4	1	72	9127	1	10355		716	716	716			Bacillus_haynesii_00919		Bacillus_paralicheniformi_04456			Bacillus_swezeyi_01612	CamB6_00647
group_2328		hypothetical protein	4	4	1	72	10117	1	10629		320	320	320			Bacillus_haynesii_01050		Bacillus_paralicheniformi_03938			Bacillus_swezeyi_03410	CamB6_00504
crr		PTS system glucose-specific EIIA component	4	4	1	72	8255	6	206		506	506	506			Bacillus_haynesii_01124		Bacillus_paralicheniformi_04053			Bacillus_swezeyi_03553	CamB6_00427
group_2354		hypothetical protein	4	4	1	72	10393	6	84		170	170	170			Bacillus_haynesii_01139		Bacillus_paralicheniformi_04069			Bacillus_swezeyi_02429	CamB6_00411
panD		Aspartate 1-decarboxylase	4	4	1	72	10395	6	80		383	383	383			Bacillus_haynesii_01141		Bacillus_paralicheniformi_04071			Bacillus_swezeyi_02427	CamB6_00409
ribT		Protein RibT	4	4	1	72	8111	1	4674		374	374	374			Bacillus_haynesii_01230		Bacillus_paralicheniformi_04160			Bacillus_swezeyi_02337	CamB6_00321
sigK		RNA polymerase sigma-K factor	4	4	1	72	18373	1	7167		236	725	494	Bacillus_aerius_02449	Bacillus_glycinifermentans_00999	Bacillus_haynesii_02495			Bacillus_sonorensis_04321
group_2412		hypothetical protein	4	4	1	72	4982	1	5496		1634	1634	1634			Bacillus_haynesii_01411		Bacillus_paralicheniformi_01262			Bacillus_swezeyi_00067	CamB6_02644
sphR		Sensory transduction protein regX3	4	4	1	72	5040	1	3467		692	692	692			Bacillus_haynesii_01457		Bacillus_paralicheniformi_01216	Bacillus_sonorensis_02542			CamB6_02591
group_2442		hypothetical protein	4	4	1	72	5157	1	5721		773	773	773			Bacillus_haynesii_01519		Bacillus_paralicheniformi_01153			Bacillus_swezeyi_00177	CamB6_02527
group_2445		TelA-like protein	4	4	1	72	5170	1	5728		1094	1094	1094			Bacillus_haynesii_01523		Bacillus_paralicheniformi_01149			Bacillus_swezeyi_00184	CamB6_02523
lysC_1		Aspartokinase 2	4	4	1	72	2680	1	17550		1229	1232	1229			Bacillus_haynesii_01557		Bacillus_paralicheniformi_01594	Bacillus_sonorensis_03512			CamB6_04389
etfB		Electron transfer flavoprotein subunit beta	4	4	1	72	2706	1	17446		773	839	789			Bacillus_haynesii_01561		Bacillus_paralicheniformi_01598			Bacillus_swezeyi_02466	CamB6_04385
group_2474		hypothetical protein	4	4	1	72	2889	1	9060		464	464	464			Bacillus_haynesii_01626		Bacillus_paralicheniformi_01663			Bacillus_swezeyi_02521	CamB6_04321
group_2476		hypothetical protein	4	4	1	72	2906	1	9041		179	179	179			Bacillus_haynesii_01637		Bacillus_paralicheniformi_01674	Bacillus_sonorensis_03820			CamB6_04310
group_2480		hypothetical protein	4	4	1	72	2912	1	9035		686	689	686			Bacillus_haynesii_01642		Bacillus_paralicheniformi_01679			Bacillus_swezeyi_02537	CamB6_04305
argG		Argininosuccinate synthase	4	4	1	72	2918	1	8802		1211	1211	1211			Bacillus_haynesii_01646		Bacillus_paralicheniformi_01683			Bacillus_swezeyi_02541	CamB6_04301
nadK1		NAD kinase 1	4	4	1	72	2452	1	9014		797	800	797			Bacillus_haynesii_01655		Bacillus_paralicheniformi_02965			Bacillus_swezeyi_02550	CamB6_04292
aaeA		p-hydroxybenzoic acid efflux pump subunit AaeA	4	4	1	72	6968	1	14625		632	632	632			Bacillus_haynesii_01834		Bacillus_paralicheniformi_02321			Bacillus_swezeyi_00769	CamB6_01839
group_2556		hypothetical protein	4	4	1	72	9863	1	18300		485	485	485			Bacillus_haynesii_01894		Bacillus_paralicheniformi_03769			Bacillus_swezeyi_04309	CamB6_00794
yjlD		NADH dehydrogenase-like protein YjlD	4	4	1	72	8861	1	10489		1178	1178	1178			Bacillus_haynesii_01991		Bacillus_paralicheniformi_03872			Bacillus_swezeyi_04318	CamB6_00694
zwf		Glucose-6-phosphate 1-dehydrogenase	4	4	1	72	11530	4	86		1478	1478	1478			Bacillus_haynesii_02069		Bacillus_paralicheniformi_04257			Bacillus_swezeyi_00963	CamB6_00227
artM		Arginine transport ATP-binding protein ArtM	4	4	1	72	11037	4	36		722	728	726			Bacillus_haynesii_02093		Bacillus_paralicheniformi_04275			Bacillus_swezeyi_00990	CamB6_00209
norR_1		Anaerobic nitric oxide reductase transcription regulator NorR	4	4	1	72	11060	4	15		2069	2069	2069			Bacillus_haynesii_02105		Bacillus_paralicheniformi_04287			Bacillus_swezeyi_01002	CamB6_00197
argR_2		Arginine repressor	4	4	1	72	11105	4	151		449	449	449			Bacillus_haynesii_02114		Bacillus_paralicheniformi_04295			Bacillus_swezeyi_01015	CamB6_00188
rapA_4		RNA polymerase-associated protein RapA	4	4	1	72	11317	1	8125		1679	1679	1679			Bacillus_haynesii_02150		Bacillus_paralicheniformi_04331			Bacillus_swezeyi_01051	CamB6_00151
group_2643		hypothetical protein	4	4	1	72	16109	1	7432		389	389	389			Bacillus_haynesii_02173		Bacillus_paralicheniformi_02566	Bacillus_sonorensis_02323			CamB6_04578
hxlR_2		HTH-type transcriptional activator HxlR	4	4	1	72	16112	1	7902		347	347	347			Bacillus_haynesii_02177		Bacillus_paralicheniformi_02569	Bacillus_sonorensis_02327			CamB6_04575
hemB		Delta-aminolevulinic acid dehydratase	4	4	1	72	16342	1	17824		974	974	974			Bacillus_haynesii_02319		Bacillus_paralicheniformi_01556			Bacillus_swezeyi_02229	CamB6_04428
leuA		2-isopropylmalate synthase	4	4	1	72	16649	1	17849		1556	1556	1556			Bacillus_haynesii_02334		Bacillus_paralicheniformi_01571			Bacillus_swezeyi_02244	CamB6_04413
nrgA_1		Ammonium transporter	4	4	1	72	25762	7	31		1211	1211	1211			Bacillus_haynesii_02374		Bacillus_paralicheniformi_00978			Bacillus_swezeyi_02825	CamB6_03444
group_2707		hypothetical protein	4	4	1	72	25451	1	17274		413	413	413			Bacillus_haynesii_02392		Bacillus_paralicheniformi_00996			Bacillus_swezeyi_02807	CamB6_03460
tagO		putative undecaprenyl-phosphate N-acetylglucosaminyl 1-phosphate transferase	4	4	1	72	25169	1	17061		1064	1064	1064			Bacillus_haynesii_02518		Bacillus_paralicheniformi_01370			Bacillus_swezeyi_00380	CamB6_03544
lgt		Phosphatidylglycerol--prolipoprotein diacylglyceryl transferase	4	4	1	72	24190	3	191		812	812	812			Bacillus_haynesii_02567		Bacillus_paralicheniformi_01320			Bacillus_swezeyi_00320	CamB6_03597
metP		Methionine import system permease protein MetP	4	4	1	72	609	1	19454		668	668	668			Bacillus_haynesii_02789		Bacillus_paralicheniformi_00276			Bacillus_swezeyi_03953	CamB6_03878
group_2828		hypothetical protein	4	4	1	72	612	1	14		368	368	368			Bacillus_haynesii_02791		Bacillus_paralicheniformi_00278			Bacillus_swezeyi_03951	CamB6_03880
ndh		NADH dehydrogenase	4	4	1	72	2001	1	1091		1067	1067	1067			Bacillus_haynesii_02845		Bacillus_paralicheniformi_00329	Bacillus_sonorensis_03419			CamB6_03995
group_2844		hypothetical protein	4	4	1	72	1450	1	1172		476	476	476			Bacillus_haynesii_02857		Bacillus_paralicheniformi_00341			Bacillus_swezeyi_01262	CamB6_04007
mrpD		Na(+)/H(+) antiporter subunit D	4	4	1	72	1894	1	1251		1487	1487	1487			Bacillus_haynesii_02894		Bacillus_paralicheniformi_00380			Bacillus_swezeyi_01390	CamB6_04043
cimH_1		Citrate/malate transporter	4	4	1	72	1889	1	1256		1340	1346	1343			Bacillus_haynesii_02899		Bacillus_paralicheniformi_00385			Bacillus_swezeyi_01385	CamB6_04048
adh2		Long-chain-alcohol dehydrogenase 2	4	4	1	72	1550	1	1281		1163	1163	1163			Bacillus_haynesii_03015		Bacillus_paralicheniformi_00406			Bacillus_swezeyi_01364	CamB6_04071
pgi		Glucose-6-phosphate isomerase	4	4	1	72	1549	1	1283		1352	1352	1352			Bacillus_haynesii_03016		Bacillus_paralicheniformi_00407			Bacillus_swezeyi_01363	CamB6_04072
gbsA		Betaine aldehyde dehydrogenase	4	4	1	72	1687	1	1468		1472	1472	1472			Bacillus_haynesii_03055		Bacillus_paralicheniformi_00464			Bacillus_swezeyi_01306	CamB6_04119
group_2904		hypothetical protein	4	4	1	72	1677	1	1500		188	188	188			Bacillus_haynesii_03065		Bacillus_paralicheniformi_00475			Bacillus_swezeyi_01296	CamB6_04129
sipT		Signal peptidase I T	4	4	1	72	21721	14	76		560	560	560			Bacillus_haynesii_03079		Bacillus_paralicheniformi_01776			Bacillus_swezeyi_01444	CamB6_01246
lacC_2		Tagatose-6-phosphate kinase	4	4	1	72	21719	14	74		911	911	911			Bacillus_haynesii_03081		Bacillus_paralicheniformi_01778			Bacillus_swezeyi_01442	CamB6_01248
rok_2		Repressor Rok	4	4	1	72	21703	14	116		578	587	584			Bacillus_haynesii_03098		Bacillus_paralicheniformi_01795			Bacillus_swezeyi_01426	CamB6_01264
group_2944		hypothetical protein	4	4	1	72	7375	1	13275		245	245	245			Bacillus_haynesii_03191		Bacillus_paralicheniformi_04617	Bacillus_sonorensis_04015			CamB6_01906
group_2947		hypothetical protein	4	4	1	72	7383	1	13288		1067	1070	1069			Bacillus_haynesii_03199		Bacillus_paralicheniformi_04625			Bacillus_swezeyi_01770	CamB6_01898
hemL1		Glutamate-1-semialdehyde 2,1-aminomutase 1	4	4	1	72	7403	1	13289		1298	1298	1298			Bacillus_haynesii_03200		Bacillus_paralicheniformi_04626			Bacillus_swezeyi_01771	CamB6_01897
suhB		Fructose-1,6-bisphosphatase/inositol-1-monophosphatase	4	4	1	72	20490	2	144		794	794	794			Bacillus_haynesii_03211		Bacillus_paralicheniformi_01748			Bacillus_swezeyi_03357	CamB6_01219
cwlD		Germination-specific N-acetylmuramoyl-L-alanine amidase	4	4	1	72	12191	1	4080		713	713	713			Bacillus_haynesii_03218		Bacillus_paralicheniformi_02720			Bacillus_swezeyi_01864	CamB6_02705
cmpR_1		HTH-type transcriptional activator CmpR	4	4	1	72	21599	13	100		875	875	875			Bacillus_haynesii_03294		Bacillus_paralicheniformi_01804	Bacillus_sonorensis_00766			CamB6_01273
group_2965		hypothetical protein	4	4	1	72	21591	13	103		518	518	518			Bacillus_haynesii_03297		Bacillus_paralicheniformi_01807			Bacillus_swezeyi_01414	CamB6_01276
group_2967		hypothetical protein	4	4	1	72	21553	13	117		461	461	461			Bacillus_haynesii_03306		Bacillus_paralicheniformi_01816			Bacillus_swezeyi_01404	CamB6_01285
dapA_2		4-hydroxy-tetrahydrodipicolinate synthase	4	4	1	72	22706	17	43		869	869	869			Bacillus_haynesii_03381		Bacillus_paralicheniformi_03607			Bacillus_swezeyi_03774	CamB6_01007
group_2986		hypothetical protein	4	4	1	72	22646	20	42		278	278	278			Bacillus_haynesii_03394		Bacillus_paralicheniformi_03594			Bacillus_swezeyi_03761	CamB6_01020
tsf		Elongation factor Ts	4	4	1	72	22602	57	1		881	881	881			Bacillus_haynesii_03413		Bacillus_paralicheniformi_03575			Bacillus_swezeyi_03743	CamB6_01034
yscN		putative ATP synthase YscN	4	4	1	72	20343	10	82		1313	1313	1313			Bacillus_haynesii_03439		Bacillus_paralicheniformi_03549			Bacillus_swezeyi_03717	CamB6_01059
def1		Peptide deformylase 1	4	4	1	72	22325	9	35		482	482	482			Bacillus_haynesii_03489		Bacillus_paralicheniformi_03499			Bacillus_swezeyi_03667	CamB6_01110
mraY		Phospho-N-acetylmuramoyl-pentapeptide-transferase	4	4	1	72	22169	2	62		974	974	974			Bacillus_haynesii_03544		Bacillus_paralicheniformi_01697			Bacillus_swezeyi_03612	CamB6_01167
ctaB2		Protoheme IX farnesyltransferase 2	4	4	1	72	22040	2	226		926	926	926			Bacillus_haynesii_03574		Bacillus_paralicheniformi_01728			Bacillus_swezeyi_03579	CamB6_01199
group_3052		hypothetical protein	4	4	1	72	21977	2	189		320	323	320			Bacillus_haynesii_03586		Bacillus_paralicheniformi_01740			Bacillus_swezeyi_03567	CamB6_01211
ydjM_2		putative protein YdjM	4	4	1	72	15042	1	269		380	380	380			Bacillus_haynesii_03727		Bacillus_paralicheniformi_03183	Bacillus_sonorensis_02199			CamB6_02131
comK		Competence transcription factor	4	4	1	72	19238	1	11593		578	578	578			Bacillus_haynesii_03796		Bacillus_paralicheniformi_02151			Bacillus_swezeyi_00928	CamB6_01677
sauU		putative sulfoacetate transporter SauU	4	4	1	72	19265	1	11489		1241	1241	1241			Bacillus_haynesii_03801		Bacillus_paralicheniformi_02145	Bacillus_sonorensis_02439		Bacillus_swezeyi_00935
allE		(S)-ureidoglycine aminohydrolase	4	4	1	72	19269	1	11482		788	788	788			Bacillus_haynesii_03805		Bacillus_paralicheniformi_02141	Bacillus_sonorensis_02434		Bacillus_swezeyi_00939
group_3108		hypothetical protein	4	4	1	72	19274	1	11478		1265	1265	1265			Bacillus_haynesii_03809		Bacillus_paralicheniformi_02137	Bacillus_sonorensis_02430		Bacillus_swezeyi_00943
arcC1_2		Carbamate kinase 1	4	4	1	72	19276	1	11476		518	932	828			Bacillus_haynesii_03811		Bacillus_paralicheniformi_02135	Bacillus_sonorensis_02428		Bacillus_swezeyi_00945
gerPF_2		putative spore germination protein GerPF	4	4	1	72	19309	1	11457		218	218	218			Bacillus_haynesii_03841		Bacillus_paralicheniformi_02109			Bacillus_swezeyi_03520	CamB6_01646
yjiB_2		Putative cytochrome P450 YjiB	4	4	1	72	14902	1	15084		314	1223	989		Bacillus_glycinifermentans_02499	Bacillus_haynesii_03693		Bacillus_paralicheniformi_03219				CamB6_02097
group_314		hypothetical protein	4	4	1	72	14904	1	15083		386	578	530		Bacillus_glycinifermentans_02501	Bacillus_haynesii_03694		Bacillus_paralicheniformi_03218				CamB6_02098
oppB		Oligopeptide transport system permease protein OppB	4	4	1	72	19607	1	13467		935	935	935			Bacillus_haynesii_03920		Bacillus_paralicheniformi_02029			Bacillus_swezeyi_03444	CamB6_01568
mecA		Adapter protein MecA 1	4	4	1	72	19621	1	13494		635	638	637			Bacillus_haynesii_03927		Bacillus_paralicheniformi_02022			Bacillus_swezeyi_03437	CamB6_01561
group_3145		hypothetical protein	4	4	1	72	19648	1	13491		1505	1505	1505			Bacillus_haynesii_03931		Bacillus_paralicheniformi_02018			Bacillus_swezeyi_03434	CamB6_01557
xkdG		Phage-like element PBSX protein XkdG	4	4	1	72	21230	1	12798		935	935	935			Bacillus_haynesii_04030		Bacillus_paralicheniformi_01922			Bacillus_swezeyi_01493	CamB6_01464
group_3179		hypothetical protein	4	4	1	72	21265	1	12840		998	998	998			Bacillus_haynesii_04064		Bacillus_paralicheniformi_01890			Bacillus_swezeyi_01528	CamB6_01433
araQ_3		L-arabinose transport system permease protein AraQ	4	4	1	72	21343	1	12662		884	887	884			Bacillus_haynesii_04087		Bacillus_paralicheniformi_01867			Bacillus_swezeyi_01551	CamB6_01409
lysS		Lysine--tRNA ligase	4	4	1	72	11965	8	28		1502	1502	1502			Bacillus_haynesii_04186		Bacillus_paralicheniformi_03455			Bacillus_swezeyi_04325	CamB6_02870
group_3217		hypothetical protein	4	4	1	72	12401	23	24		185	185	185			Bacillus_haynesii_04225		Bacillus_paralicheniformi_03416			Bacillus_swezeyi_04364	CamB6_02909
ytmB		putative protein YtmB	4	4	1	72	3186	1	1732		242	242	242			Bacillus_haynesii_04304		Bacillus_paralicheniformi_02866			Bacillus_swezeyi_00625	CamB6_04191
pbuO		Guanine/hypoxanthine permease PbuO	4	4	1	72	3010	1	8853		1307	1307	1307			Bacillus_haynesii_04353		Bacillus_paralicheniformi_02915			Bacillus_swezeyi_00674	CamB6_04240
group_3262		hypothetical protein	4	4	1	72	2973	1	8888		446	446	446			Bacillus_haynesii_04369		Bacillus_paralicheniformi_02931			Bacillus_swezeyi_00688	CamB6_04257
group_396		hypothetical protein	4	4	1	72	25139	1	17085		659	659	659		Bacillus_glycinifermentans_04546				Bacillus_sonorensis_00026		Bacillus_swezeyi_00389	CamB6_03535
ytcD_1		putative HTH-type transcriptional regulator YtcD	4	4	1	72	24548	1	19260		323	332	327		Bacillus_glycinifermentans_04794	Bacillus_haynesii_02606		Bacillus_paralicheniformi_00013				CamB6_03694
group_412		hypothetical protein	4	4	1	72	23811	11	95		659	659	659			Bacillus_haynesii_00047		Bacillus_paralicheniformi_00926	Bacillus_sonorensis_00172			CamB6_03393
ntdB		Kanosamine-6-phosphate phosphatase	4	4	1	72	23808	11	91		848	848	848			Bacillus_haynesii_00050		Bacillus_paralicheniformi_00923	Bacillus_sonorensis_00175			CamB6_03390
prmC		Release factor glutamine methyltransferase	4	4	1	72	23827	11	2		866	866	866			Bacillus_haynesii_00054		Bacillus_paralicheniformi_00919	Bacillus_sonorensis_00178			CamB6_03386
queF		NADPH-dependent 7-cyano-7-deazaguanine reductase	4	4	1	72	20907	1	11022		491	497	495		Bacillus_glycinifermentans_03905	Bacillus_haynesii_04170		Bacillus_paralicheniformi_03352				CamB6_01324
group_420		hypothetical protein	4	4	1	72	13099	1	2055		281	1643	1299			Bacillus_haynesii_00587		Bacillus_paralicheniformi_00580	Bacillus_sonorensis_00528		Bacillus_swezeyi_03232
des_1		Fatty acid desaturase	4	4	1	72	3637	1	593		1028	1028	1028			Bacillus_haynesii_00625		Bacillus_paralicheniformi_01428	Bacillus_sonorensis_03666			CamB6_02303
smc_1		Chromosome partition protein Smc	4	4	1	72	5964	1	6574		3119	3119	3119			Bacillus_haynesii_00645		Bacillus_paralicheniformi_01440	Bacillus_sonorensis_04193			CamB6_02315
galE_3		UDP-glucose 4-epimerase	4	4	1	72	7852	1	1942		1001	1001	1001			Bacillus_haynesii_00822		Bacillus_paralicheniformi_00603	Bacillus_sonorensis_00512			CamB6_03061
galK		Galactokinase	4	4	1	72	7853	1	1941		1169	1169	1169			Bacillus_haynesii_00823		Bacillus_paralicheniformi_00604	Bacillus_sonorensis_00511			CamB6_03062
ganB		Arabinogalactan endo-beta-1,4-galactanase	4	4	1	72	7860	1	1935		1274	1361	1295			Bacillus_haynesii_00829		Bacillus_paralicheniformi_00610	Bacillus_sonorensis_00505			CamB6_03068
yxdM		ABC transporter permease protein YxdM	4	4	1	72	7889	1	1926		1886	1886	1886			Bacillus_haynesii_00837		Bacillus_paralicheniformi_00618	Bacillus_sonorensis_00497			CamB6_03076
icaC		putative poly-beta-1,6-N-acetyl-D-glucosamine export protein	4	4	1	72	7890	1	1925		1088	1088	1088			Bacillus_haynesii_00838		Bacillus_paralicheniformi_00619	Bacillus_sonorensis_00496			CamB6_03077
iolC		5-dehydro-2-deoxygluconokinase	4	4	1	72	13170	1	2210		977	977	977			Bacillus_haynesii_00856		Bacillus_paralicheniformi_00637			Bacillus_swezeyi_03173	CamB6_03096
group_443		hypothetical protein	4	4	1	72	10748	1	4587		194	194	194			Bacillus_haynesii_01185		Bacillus_paralicheniformi_04115			Bacillus_swezeyi_02383	CamB6_00365
sasA_7		Adaptive-response sensory-kinase SasA	4	4	1	72	10801	1	4522		263	1451	1154			Bacillus_haynesii_01214		Bacillus_paralicheniformi_04144			Bacillus_swezeyi_02353	CamB6_00337
gudD		Glucarate dehydratase	4	4	1	72	5031	1	5543		1367	1367	1367			Bacillus_haynesii_01454		Bacillus_paralicheniformi_01222	Bacillus_sonorensis_02548			CamB6_02598
COQ5_2		2-methoxy-6-polyprenyl-1,4-benzoquinol methylase, mitochondrial	4	4	1	72	17616	1	7927		596	596	596			Bacillus_haynesii_02168		Bacillus_paralicheniformi_02563	Bacillus_sonorensis_02316		Bacillus_swezeyi_02043
group_466		hypothetical protein	4	4	1	72	17617	1	7709		707	737	714			Bacillus_haynesii_02169		Bacillus_paralicheniformi_02564	Bacillus_sonorensis_02317			CamB6_04579
group_469		hypothetical protein	4	4	1	72	16617	1	17666		164	530	426			Bacillus_haynesii_02342		Bacillus_paralicheniformi_01579			Bacillus_swezeyi_02446	CamB6_04404
narX_3		Nitrate reductase-like protein NarX	4	4	1	72	10095	1	10678		701	725	716			Bacillus_haynesii_02491		Bacillus_paralicheniformi_02541	Bacillus_sonorensis_01207		Bacillus_swezeyi_04291
lacG		Lactose transport system permease protein LacG	4	4	1	72	13671	1	2326		848	848	848					Bacillus_paralicheniformi_00706	Bacillus_sonorensis_00405		Bacillus_swezeyi_03104	CamB6_03171
group_476		hypothetical protein	4	4	1	72	9518	1	19281		89	1445	1106			Bacillus_haynesii_02666		Bacillus_paralicheniformi_00149			Bacillus_swezeyi_04067	CamB6_03760
rlmCD_1		23S rRNA (uracil-C(5))-methyltransferase RlmCD	4	4	1	72	12675	1	15762		1379	1388	1382			Bacillus_haynesii_03660		Bacillus_paralicheniformi_03255	Bacillus_sonorensis_02136			CamB6_02060
group_487		hypothetical protein	4	4	1	72	16156	1	7929		458	662	610			Bacillus_haynesii_03793		Bacillus_paralicheniformi_02551	Bacillus_sonorensis_02315			CamB6_04594
allB		Allantoinase	4	4	1	72	19267	1	11484		1364	1367	1364			Bacillus_haynesii_03803		Bacillus_paralicheniformi_02143	Bacillus_sonorensis_02436		Bacillus_swezeyi_00937
fdrA		Protein FdrA	4	4	1	72	19272	1	11479		1739	1757	1752			Bacillus_haynesii_03808		Bacillus_paralicheniformi_02138	Bacillus_sonorensis_02431		Bacillus_swezeyi_00942
group_492		hypothetical protein	4	4	1	72	19516	1	11339		122	122	122			Bacillus_haynesii_03883		Bacillus_paralicheniformi_02066			Bacillus_swezeyi_03483	CamB6_01604
pomA_1		Chemotaxis protein PomA	4	4	1	72	20934	1	12385		803	812	805			Bacillus_haynesii_04164		Bacillus_paralicheniformi_03346	Bacillus_sonorensis_00833			CamB6_01331
trmB		tRNA (guanine-N(7)-)-methyltransferase	4	4	1	72	2994	1	8871		641	641	641			Bacillus_haynesii_04364		Bacillus_paralicheniformi_02926			Bacillus_swezeyi_00683	CamB6_04252
xkdM_2		Phage-like element PBSX protein XkdM	4	4	1	72	1299	1	13997		443	443	443	Bacillus_aerius_00971		Bacillus_haynesii_02014				Bacillus_spizizenii_03792	Bacillus_swezeyi_01793
rspR_4		HTH-type transcriptional repressor RspR	4	4	1	72	4371	1	3513		647	698	662		Bacillus_glycinifermentans_00087	Bacillus_haynesii_01406		Bacillus_paralicheniformi_01267				CamB6_02648
group_548		hypothetical protein	4	4	1	72	4362	1	3512		737	737	737		Bacillus_glycinifermentans_00088	Bacillus_haynesii_01407		Bacillus_paralicheniformi_01266				CamB6_02647
kamA		L-lysine 2,3-aminomutase	4	4	1	72	8660	1	16451		1025	1409	1221			Bacillus_haynesii_01057		Bacillus_paralicheniformi_03980			Bacillus_swezeyi_02142	CamB6_00497
group_672		hypothetical protein	4	4	1	72	12082	59	1		272	329	314		Bacillus_glycinifermentans_03445	Bacillus_haynesii_03233		Bacillus_paralicheniformi_02757				CamB6_02800
iolI		Inosose isomerase	4	4	1	72	13762	1	2230		836	836	836		Bacillus_glycinifermentans_04133	Bacillus_haynesii_00862		Bacillus_paralicheniformi_00643				CamB6_03102
gtaB_1		UTP--glucose-1-phosphate uridylyltransferase	4	4	1	72	25128	1	17092		878	878	878		Bacillus_glycinifermentans_04540				Bacillus_sonorensis_00031		Bacillus_swezeyi_00394	CamB6_03530
glcP		Glucose/mannose transporter GlcP	4	4	1	72	23810	11	93		1184	1184	1184			Bacillus_haynesii_00048		Bacillus_paralicheniformi_00925	Bacillus_sonorensis_00173			CamB6_03392
ntdC		Glucose-6-phosphate 3-dehydrogenase	4	4	1	72	23809	11	92		1046	1046	1046			Bacillus_haynesii_00049		Bacillus_paralicheniformi_00924	Bacillus_sonorensis_00174			CamB6_03391
sacY_1		Levansucrase and sucrase synthesis operon antiterminator	4	4	1	72	3390	1	2892		830	839	836			Bacillus_haynesii_00123		Bacillus_paralicheniformi_00851			Bacillus_swezeyi_02951	CamB6_03317
gspA		General stress protein A	4	4	1	72	7877	1	1902		506	863	773			Bacillus_haynesii_00167		Bacillus_paralicheniformi_00806			Bacillus_swezeyi_03193	CamB6_03264
yxlD		Negative regulatory protein YxlD	4	4	1	72	13461	1	2514		218	218	218			Bacillus_haynesii_00218		Bacillus_paralicheniformi_00761	Bacillus_sonorensis_00339			CamB6_03222
group_817		hypothetical protein	4	4	1	72	5914	1	3196		359	365	360			Bacillus_haynesii_00605		Bacillus_paralicheniformi_01402			Bacillus_swezeyi_00553	CamB6_02275
rocF_1		Arginase	4	4	1	72	5456	1	5848		893	893	893			Bacillus_haynesii_00792		Bacillus_paralicheniformi_01091			Bacillus_swezeyi_00261	CamB6_02461
slyA		Transcriptional regulator SlyA	4	4	1	72	7849	1	1947		425	425	425			Bacillus_haynesii_00819		Bacillus_paralicheniformi_00600	Bacillus_sonorensis_00515			CamB6_03058
nagC_1		N-acetylglucosamine repressor	4	4	1	72	7850	1	1944		1172	1172	1172			Bacillus_haynesii_00820		Bacillus_paralicheniformi_00601	Bacillus_sonorensis_00514			CamB6_03059
yoaH		Putative methyl-accepting chemotaxis protein YoaH	4	4	1	72	7864	1	1932		1685	1685	1685			Bacillus_haynesii_00832		Bacillus_paralicheniformi_00613	Bacillus_sonorensis_00502			CamB6_03071
feoB		Fe(2+) transporter FeoB	4	4	1	72	7892	1	1923		2012	2012	2012			Bacillus_haynesii_00840		Bacillus_paralicheniformi_00621	Bacillus_sonorensis_00494			CamB6_03079
deoC_2		Deoxyribose-phosphate aldolase	4	4	1	72	13730	1	2259		671	671	671			Bacillus_haynesii_00875		Bacillus_paralicheniformi_00656			Bacillus_swezeyi_03150	CamB6_03115
proB_2		Glutamate 5-kinase 1	4	4	1	72	8952	1	10438		1121	1121	1121			Bacillus_haynesii_00898		Bacillus_paralicheniformi_04434			Bacillus_swezeyi_04401	CamB6_00671
group_872		hypothetical protein	4	4	1	72	9046	1	10293		533	533	533			Bacillus_haynesii_00955		Bacillus_paralicheniformi_04495			Bacillus_swezeyi_01652	CamB6_00606
ypjQ_1		putative protein YpjQ	4	4	1	72	10173	1	16559		539	548	544			Bacillus_haynesii_01083		Bacillus_paralicheniformi_04010			Bacillus_swezeyi_02175	CamB6_00470
group_935		hypothetical protein	4	4	1	72	11605	1	4889		212	212	212			Bacillus_haynesii_01282		Bacillus_paralicheniformi_04212			Bacillus_swezeyi_02280	CamB6_00267
tatA		Sec-independent protein translocase protein TatA	4	4	1	72	4437	1	5431		212	212	212			Bacillus_haynesii_01449		Bacillus_paralicheniformi_01227	Bacillus_sonorensis_02553			CamB6_02604
group_963		putative 5-dehydro-4-deoxyglucarate dehydratase	4	4	1	72	5027	1	5539		926	1013	947			Bacillus_haynesii_01451		Bacillus_paralicheniformi_01225	Bacillus_sonorensis_02551			CamB6_02602
gucD		Alpha-ketoglutaric semialdehyde dehydrogenase	4	4	1	72	5028	1	5541		1466	1466	1466			Bacillus_haynesii_01452		Bacillus_paralicheniformi_01224	Bacillus_sonorensis_02550			CamB6_02601
garD		Galactarate dehydratase (L-threo-forming)	4	4	1	72	5034	1	3463		1526	1526	1526			Bacillus_haynesii_01456		Bacillus_paralicheniformi_01220	Bacillus_sonorensis_02546			CamB6_02596
rcsC_3		Sensor histidine kinase RcsC	4	4	1	72	5041	1	3468		935	935	935			Bacillus_haynesii_01458		Bacillus_paralicheniformi_01215	Bacillus_sonorensis_02541			CamB6_02590
purH		Bifunctional purine biosynthesis protein PurH	4	4	1	72	14907	1	15081		1538	2123	1684		Bacillus_glycinifermentans_02503	Bacillus_haynesii_03696		Bacillus_paralicheniformi_03216				CamB6_02100
group_1000		hypothetical protein	3	3	1	72	6790	1	6983		434	434	434			Bacillus_haynesii_01681		Bacillus_paralicheniformi_02261				CamB6_01779
yhdL		putative anti-sigma-M factor YhdL	3	3	1	72	6792	1	6985		1070	1070	1070			Bacillus_haynesii_01683		Bacillus_paralicheniformi_02259				CamB6_01777
glpQ_3		Glycerophosphodiester phosphodiesterase	3	3	1	72	6598	1	6727		704	704	704			Bacillus_haynesii_01699		Bacillus_paralicheniformi_02242				CamB6_01763
yabP		Spore protein YabP	3	3	1	72	12379	8	104		308	308	308		Bacillus_glycinifermentans_01619				Bacillus_sonorensis_03856		Bacillus_swezeyi_04349
cobB		NAD-dependent protein deacetylase	3	3	1	72	6749	1	11731		749	749	749			Bacillus_haynesii_01702		Bacillus_paralicheniformi_02239				CamB6_01760
dat_2		D-alanine aminotransferase	3	3	1	72	6599	1	11734		851	989	936			Bacillus_haynesii_01705		Bacillus_paralicheniformi_02236				CamB6_01757
group_1006		hypothetical protein	3	3	1	72	6628	1	11801		881	881	881			Bacillus_haynesii_01723		Bacillus_paralicheniformi_02219				CamB6_01742
yheD_2		Endospore coat-associated protein YheD	3	3	1	72	6626	1	11799		1358	1358	1358			Bacillus_haynesii_01725		Bacillus_paralicheniformi_02217				CamB6_01740
group_1008		hypothetical protein	3	3	1	72	6624	1	11797		1130	1202	1177			Bacillus_haynesii_01727		Bacillus_paralicheniformi_02215				CamB6_01738
hemZ		Oxygen-independent coproporphyrinogen-III oxidase-like protein HemZ	3	3	1	72	6620	1	11793		1595	1622	1612			Bacillus_haynesii_01730		Bacillus_paralicheniformi_02212				CamB6_01735
group_1010		hypothetical protein	3	3	1	72	6649	1	11787		137	221	165			Bacillus_haynesii_01733		Bacillus_paralicheniformi_02205				CamB6_01732
group_1011		hypothetical protein	3	3	1	72	6652	1	11785		185	185	185			Bacillus_haynesii_01735		Bacillus_paralicheniformi_02203				CamB6_01730
yhaO		putative metallophosphoesterase YhaO	3	3	1	72	6655	1	11829		1226	1226	1226			Bacillus_haynesii_01738		Bacillus_paralicheniformi_02200				CamB6_01727
yhaI		putative protein YhaI	3	3	1	72	19132	1	11867		347	347	347			Bacillus_haynesii_01745		Bacillus_paralicheniformi_02193				CamB6_01720
group_1014		hypothetical protein	3	3	1	72	19161	1	11646		1223	1226	1225			Bacillus_haynesii_01753		Bacillus_paralicheniformi_02185				CamB6_01711
hemE		Uroporphyrinogen decarboxylase	3	3	1	72	19155	1	11639		1061	1061	1061			Bacillus_haynesii_01759		Bacillus_paralicheniformi_02179				CamB6_01705
htpX_1		Protease HtpX	3	3	1	72	19226	1	11577		1256	1256	1256			Bacillus_haynesii_01776		Bacillus_paralicheniformi_02162				CamB6_01688
yicL		putative inner membrane transporter YicL	3	3	1	72	19228	1	11579		899	929	909			Bacillus_haynesii_01778		Bacillus_paralicheniformi_02160				CamB6_01686
yhfQ		Putative ABC transporter substrate-binding lipoprotein YhfQ	3	3	1	72	19230	1	11581		974	977	976			Bacillus_haynesii_01779		Bacillus_paralicheniformi_02159				CamB6_01685
group_1019		hypothetical protein	3	3	1	72	7440	1	14666		515	515	515			Bacillus_haynesii_01808		Bacillus_paralicheniformi_02348				CamB6_01865
ssuC_1		Putative aliphatic sulfonates transport permease protein SsuC	3	3	1	72	6990	1	14682		836	836	836			Bacillus_haynesii_01814		Bacillus_paralicheniformi_02342				CamB6_01859
ssuD		Alkanesulfonate monooxygenase	3	3	1	72	6989	1	14680		1130	1175	1145			Bacillus_haynesii_01815		Bacillus_paralicheniformi_02341				CamB6_01858
group_1022	lnrL_2	Linearmycin resistance ATP-binding protein LnrL	3	3	1	72	6980	1	14676		746	746	746			Bacillus_haynesii_01819		Bacillus_paralicheniformi_02337				CamB6_01854
ytrB_1		ABC transporter ATP-binding protein YtrB	3	3	1	72	6958	1	14613		542	701	648			Bacillus_haynesii_01840		Bacillus_paralicheniformi_02317				CamB6_01833
rluD_1		Ribosomal large subunit pseudouridine synthase D	3	3	1	72	6876	1	6822		917	917	917			Bacillus_haynesii_01856		Bacillus_paralicheniformi_02301				CamB6_01817
adhT		Alcohol dehydrogenase	3	3	1	72	17733	1	6849		992	992	992			Bacillus_haynesii_01866		Bacillus_paralicheniformi_02291				CamB6_01807
nucB_1		Sporulation-specific extracellular nuclease	3	3	1	72	13961	1	18281		428	428	428			Bacillus_haynesii_01883		Bacillus_paralicheniformi_03758				CamB6_00805
group_1027		hypothetical protein	3	3	1	72	9864	1	18298		428	428	428			Bacillus_haynesii_01895		Bacillus_paralicheniformi_03770				CamB6_00793
group_1028		hypothetical protein	3	3	1	72	9786	1	10099		302	335	313			Bacillus_haynesii_01903		Bacillus_paralicheniformi_03778				CamB6_00784
group_1029		hypothetical protein	3	3	1	72	9788	1	10102		1031	1031	1031			Bacillus_haynesii_01906		Bacillus_paralicheniformi_03780				CamB6_00782
yccU		putative protein YccU	3	3	1	72	9791	1	10105		413	413	413			Bacillus_haynesii_01909		Bacillus_paralicheniformi_03783				CamB6_00779
group_1032		hypothetical protein	3	3	1	72	9264	1	10726		344	344	344			Bacillus_haynesii_01921		Bacillus_paralicheniformi_03797				CamB6_00767
ytfE		Iron-sulfur cluster repair protein YtfE	3	3	1	72	5774	1	10570		713	713	713			Bacillus_haynesii_01935		Bacillus_paralicheniformi_03813				CamB6_00752
eglS		Endoglucanase	3	3	1	72	5776	1	10573		1556	1604	1572			Bacillus_haynesii_01937		Bacillus_paralicheniformi_03815				CamB6_00750
brnQ_2		Branched-chain amino acid transport system 2 carrier protein	3	3	1	72	5794	1	10587		1319	1391	1348			Bacillus_haynesii_01943		Bacillus_paralicheniformi_03824				CamB6_00741
fadB_2		putative enoyl-CoA hydratase	3	3	1	72	5801	1	9419		785	785	785			Bacillus_haynesii_01950		Bacillus_paralicheniformi_03836				CamB6_00734
Hgd		2-(hydroxymethyl)glutarate dehydrogenase	3	3	1	72	5803	1	9421		887	887	887			Bacillus_haynesii_01952		Bacillus_paralicheniformi_03838				CamB6_00732
manR		Transcriptional regulator ManR	3	3	1	72	5829	1	9401		1943	2102	1996			Bacillus_haynesii_01964		Bacillus_paralicheniformi_03845				CamB6_00723
uxuB_1		putative oxidoreductase UxuB	3	3	1	72	5820	1	9397		851	857	853			Bacillus_haynesii_01968		Bacillus_paralicheniformi_03849				CamB6_00719
group_1040		Oligosaccharide 4-alpha-D-glucosyltransferase	3	3	1	72	5818	1	9395		2408	2408	2408			Bacillus_haynesii_01970		Bacillus_paralicheniformi_03851				CamB6_00717
dctP		Solute-binding protein	3	3	1	72	5815	1	9392		1004	1010	1008			Bacillus_haynesii_01973		Bacillus_paralicheniformi_03854				CamB6_00713
arsC		Arsenate reductase	3	3	1	72	5813	1	10471		419	419	419			Bacillus_haynesii_01975		Bacillus_paralicheniformi_03856				CamB6_00711
aseR		HTH-type transcriptional repressor AseR	3	3	1	72	8814	1	10473		347	347	347			Bacillus_haynesii_01977		Bacillus_paralicheniformi_03858				CamB6_00709
group_1044		hypothetical protein	3	3	1	72	8815	1	10475		593	593	593			Bacillus_haynesii_01978		Bacillus_paralicheniformi_03859				CamB6_00707
pflA		Pyruvate formate-lyase-activating enzyme	3	3	1	72	8821	1	10481		758	758	758			Bacillus_haynesii_01983		Bacillus_paralicheniformi_03864				CamB6_00702
group_1046	acsA_1	Acetyl-coenzyme A synthetase	3	3	1	72	8856	1	10458		1952	1952	1952			Bacillus_haynesii_01996		Bacillus_paralicheniformi_03877				CamB6_00689
yngG		Hydroxymethylglutaryl-CoA lyase YngG	3	3	1	72	8851	1	10453		911	911	911			Bacillus_haynesii_01999		Bacillus_paralicheniformi_03880				CamB6_00686
group_1048		Putative two-component membrane permease complex subunit SMU_746c	3	3	1	72	5288	1	5763		845	845	845			Bacillus_haynesii_02034		Bacillus_paralicheniformi_01132				CamB6_02506
group_1049		hypothetical protein	3	3	1	72	5255	1	3348		422	422	422			Bacillus_haynesii_02037		Bacillus_paralicheniformi_01128				CamB6_02502
mdaB		NADPH:quinone oxidoreductase MdaB	3	3	1	72	5249	1	3342		551	551	551			Bacillus_haynesii_02042		Bacillus_paralicheniformi_01124				CamB6_02497
recF_1		hypothetical protein	3	3	1	72	5248	1	3341		725	725	725			Bacillus_haynesii_02043		Bacillus_paralicheniformi_01123				CamB6_02496
bglC_2		Aryl-phospho-beta-D-glucosidase BglC	3	3	1	72	5247	1	3340		1436	1436	1436			Bacillus_haynesii_02044		Bacillus_paralicheniformi_01122				CamB6_02495
yqcG		Ribonuclease YqcG	3	3	1	72	5242	1	3334		740	740	740			Bacillus_haynesii_02048		Bacillus_paralicheniformi_01118				CamB6_02490
apc3_1		Acetophenone carboxylase gamma subunit	3	3	1	72	5364	1	3333		2054	2054	2054			Bacillus_haynesii_02049		Bacillus_paralicheniformi_01117				CamB6_02489
apc4_1		Acetophenone carboxylase delta subunit	3	3	1	72	5365	1	3238		1988	1994	1992			Bacillus_haynesii_02050		Bacillus_paralicheniformi_01116				CamB6_02488
lgrE		Linear gramicidin dehydrogenase LgrE	3	3	1	72	10965	1	4837		704	704	704			Bacillus_haynesii_02057		Bacillus_paralicheniformi_04238				CamB6_00239
gloB_2		Hydroxyacylglutathione hydrolase	3	3	1	72	10977	1	4822		953	953	953			Bacillus_haynesii_02062		Bacillus_paralicheniformi_04250				CamB6_00234
proC_3		Pyrroline-5-carboxylate reductase	3	3	1	72	10978	1	4821		821	821	821			Bacillus_haynesii_02063		Bacillus_paralicheniformi_04251				CamB6_00233
rocB		Protein RocB	3	3	1	72	10979	1	4820		1604	1604	1604			Bacillus_haynesii_02064		Bacillus_paralicheniformi_04252				CamB6_00232
dhaA		Haloalkane dehalogenase	3	3	1	72	10999	1	4810		761	761	761			Bacillus_haynesii_02066		Bacillus_paralicheniformi_04254				CamB6_00230
pccB		Propionyl-CoA carboxylase beta chain	3	3	1	72	11137	4	27		1529	1529	1529			Bacillus_haynesii_02091		Bacillus_paralicheniformi_04273				CamB6_00211
group_1063		hypothetical protein	3	3	1	72	11074	4	12		254	254	254			Bacillus_haynesii_02106		Bacillus_paralicheniformi_04288				CamB6_00196
lytC_1		N-acetylmuramoyl-L-alanine amidase LytC	3	3	1	72	11076	4	147		620	620	620			Bacillus_haynesii_02108		Bacillus_paralicheniformi_04290				CamB6_00194
group_1066		hypothetical protein	3	3	1	72	11334	1	8049		536	536	536			Bacillus_haynesii_02137		Bacillus_paralicheniformi_04318				CamB6_00164
opuAC		Glycine betaine-binding protein OpuAC	3	3	1	72	11347	1	8020		884	884	884			Bacillus_haynesii_02144		Bacillus_paralicheniformi_04325				CamB6_00157
sinI		Protein SinI	3	3	1	72	11233	1	8000		176	176	176			Bacillus_haynesii_02152		Bacillus_paralicheniformi_04333				CamB6_00149
ermD		rRNA adenine N-6-methyltransferase	3	3	1	72	16108	1	7433		863	863	863			Bacillus_haynesii_02172		Bacillus_paralicheniformi_02565	Bacillus_sonorensis_02322
nikA_2		Nickel-binding periplasmic protein	3	3	1	72	17553	1	7728		1622	1625	1623			Bacillus_haynesii_02183		Bacillus_paralicheniformi_02575				CamB6_04570
ddpC		Nickel transport system permease protein NikC	3	3	1	72	17551	1	7726		827	833	829			Bacillus_haynesii_02185		Bacillus_paralicheniformi_02577				CamB6_04568
cntD_2		Metal-staphylopine import system ATP-binding protein CntD	3	3	1	72	17550	1	8503		818	818	818			Bacillus_haynesii_02186		Bacillus_paralicheniformi_02578				CamB6_04567
nikE		Nickel import ATP-binding protein NikE	3	3	1	72	17549	1	8507		863	863	863			Bacillus_haynesii_02187		Bacillus_paralicheniformi_02579				CamB6_04566
aes		Acetyl esterase	3	3	1	72	17430	1	8523		794	884	835			Bacillus_haynesii_02195		Bacillus_paralicheniformi_02586				CamB6_04557
sacC		Levanase	3	3	1	72	17439	1	8531		2033	2033	2033			Bacillus_haynesii_02203		Bacillus_paralicheniformi_02594				CamB6_04551
pepE		Peptidase E	3	3	1	72	17389	1	8390		665	665	665			Bacillus_haynesii_02217		Bacillus_paralicheniformi_02614				CamB6_04532
group_1078		hypothetical protein	3	3	1	72	17388	1	8389		827	827	827			Bacillus_haynesii_02218		Bacillus_paralicheniformi_02615				CamB6_04531
bm3R1		HTH-type transcriptional repressor Bm3R1	3	3	1	72	17378	1	8381		575	575	575			Bacillus_haynesii_02225		Bacillus_paralicheniformi_02622				CamB6_04523
wprA		Cell wall-associated protease	3	3	1	72	17377	1	8380		3143	3146	3144			Bacillus_haynesii_02226		Bacillus_paralicheniformi_02623				CamB6_04522
mltG_2		Endolytic murein transglycosylase	3	3	1	72	17287	1	8556		1112	1112	1112			Bacillus_haynesii_02243		Bacillus_paralicheniformi_02641				CamB6_04505
group_1083		hypothetical protein	3	3	1	72	17066	5	65		293	293	293			Bacillus_haynesii_02266		Bacillus_paralicheniformi_02664				CamB6_04482
comN		Post-transcriptional regulator ComN	3	3	1	72	17068	5	62		296	296	296			Bacillus_haynesii_02268		Bacillus_paralicheniformi_02666				CamB6_04480
group_1085		hypothetical protein	3	3	1	72	17070	5	75		650	650	650			Bacillus_haynesii_02270		Bacillus_paralicheniformi_02668				CamB6_04478
group_1086		hypothetical protein	3	3	1	72	16972	5	86		200	200	200			Bacillus_haynesii_02275		Bacillus_paralicheniformi_02673				CamB6_04473
yjoA		putative protein YjoA	3	3	1	72	17008	5	99		464	464	464			Bacillus_haynesii_02281		Bacillus_paralicheniformi_02679				CamB6_04467
nadR		Transcription repressor NadR	3	3	1	72	17019	5	132		542	542	542			Bacillus_haynesii_02292		Bacillus_paralicheniformi_02690				CamB6_04456
spoIVFB		Stage IV sporulation protein FB	3	3	1	72	16423	1	17783		866	866	866			Bacillus_haynesii_02300		Bacillus_paralicheniformi_02698				CamB6_04448
spoIIB		Stage II sporulation protein B	3	3	1	72	16366	1	17742		1034	1034	1034			Bacillus_haynesii_02311		Bacillus_paralicheniformi_02709				CamB6_04436
spoVID		hypothetical protein	3	3	1	72	16370	1	17745		425	1511	1140			Bacillus_haynesii_02317		Bacillus_paralicheniformi_02715				CamB6_04430
gdhA		NADP-specific glutamate dehydrogenase	3	3	1	72	16611	1	17663		1382	1382	1382			Bacillus_haynesii_02340		Bacillus_paralicheniformi_01577				CamB6_04407
group_1095		hypothetical protein	3	3	1	72	16613	1	17665		254	254	254			Bacillus_haynesii_02341		Bacillus_paralicheniformi_01578				CamB6_04406
group_1096		hypothetical protein	3	3	1	72	12462	21	14		317	317	317			Bacillus_haynesii_02348		Bacillus_paralicheniformi_03357				CamB6_02936
group_1097		hypothetical protein	3	3	1	72	12463	21	13		203	224	217			Bacillus_haynesii_02349		Bacillus_paralicheniformi_03358				CamB6_02937
rutB_1		Peroxyureidoacrylate/ureidoacrylate amidohydrolase RutB	3	3	1	72	11866	15	80		542	542	542			Bacillus_haynesii_02354		Bacillus_paralicheniformi_03363				CamB6_02942
group_1099		hypothetical protein	3	3	1	72	11853	15	5		1016	1268	1184			Bacillus_haynesii_02360		Bacillus_paralicheniformi_03370				CamB6_02950
garK		Glycerate 2-kinase	3	3	1	72	11854	15	6		1130	1130	1130			Bacillus_haynesii_02361		Bacillus_paralicheniformi_03371				CamB6_02951
group_1103		hypothetical protein	3	3	1	72	25700	7	15		605	605	605			Bacillus_haynesii_02371		Bacillus_paralicheniformi_00975				CamB6_03441
group_1104		hypothetical protein	3	3	1	72	25761	7	30		1298	1298	1298			Bacillus_haynesii_02375		Bacillus_paralicheniformi_00979				CamB6_03445
corA_1		Magnesium transport protein CorA	3	3	1	72	25760	7	29		953	956	954			Bacillus_haynesii_02376		Bacillus_paralicheniformi_00980				CamB6_03446
group_1106		hypothetical protein	3	3	1	72	23904	7	20		428	428	428			Bacillus_haynesii_02385		Bacillus_paralicheniformi_00989				CamB6_03453
glcR_1		HTH-type transcriptional repressor GlcR	3	3	1	72	25440	1	17263		770	770	770			Bacillus_haynesii_02402		Bacillus_paralicheniformi_01006				CamB6_03471
ywpJ		Phosphatase YwpJ	3	3	1	72	25439	1	17261		878	878	878			Bacillus_haynesii_02403		Bacillus_paralicheniformi_01007				CamB6_03472
ywqG		putative protein YwqG	3	3	1	72	25438	1	17259		803	803	803			Bacillus_haynesii_02404		Bacillus_paralicheniformi_01011				CamB6_03473
ywqE		Tyrosine-protein phosphatase YwqE	3	3	1	72	25534	1	17217		752	752	752			Bacillus_haynesii_02409		Bacillus_paralicheniformi_01016				CamB6_03478
srpC_2		hypothetical protein	3	3	1	72	25535	1	17218		536	536	536			Bacillus_haynesii_02410		Bacillus_paralicheniformi_01017				CamB6_03479
benM		HTH-type transcriptional regulator BenM	3	3	1	72	25509	1	17177		548	878	768			Bacillus_haynesii_02414		Bacillus_paralicheniformi_01022				CamB6_03483
rbsD		D-ribose pyranase	3	3	1	72	25519	1	17187		395	395	395			Bacillus_haynesii_02422		Bacillus_paralicheniformi_01030				CamB6_03491
group_1116		hypothetical protein	3	3	1	72	25505	1	17336		167	167	167			Bacillus_haynesii_02428		Bacillus_paralicheniformi_01036				CamB6_03497
kdgK_2		2-dehydro-3-deoxygluconokinase	3	3	1	72	25067	1	17346		965	965	965			Bacillus_haynesii_02438		Bacillus_paralicheniformi_01046				CamB6_03507
kdgA		KHG/KDPG aldolase	3	3	1	72	25068	1	17347		614	614	614			Bacillus_haynesii_02439		Bacillus_paralicheniformi_01047				CamB6_03508
thrC_2		Threonine synthase	3	3	1	72	17591	1	7251		1103	1103	1103			Bacillus_haynesii_02461				Bacillus_spizizenii_03991	Bacillus_swezeyi_02020
narG_2		Respiratory nitrate reductase 1 alpha chain	3	3	1	72	9233	1	10672		3683	3683	3683			Bacillus_haynesii_02488		Bacillus_paralicheniformi_02544			Bacillus_swezeyi_04294
narH_2		Respiratory nitrate reductase 1 beta chain	3	3	1	72	10098	1	10663		1550	1550	1550			Bacillus_haynesii_02489		Bacillus_paralicheniformi_02543	Bacillus_sonorensis_01205
tuaE		Teichuronic acid biosynthesis protein TuaE	3	3	1	72	25164	1	17049		1454	1454	1454			Bacillus_haynesii_02514		Bacillus_paralicheniformi_01374				CamB6_03540
tagV		Polyisoprenyl-teichoic acid--peptidoglycan teichoic acid transferase TagV	3	3	1	72	25149	1	17067		710	1079	955			Bacillus_haynesii_02520		Bacillus_paralicheniformi_01368				CamB6_03546
yvyG		putative protein YvyG	3	3	1	72	24963	3	316		476	476	476			Bacillus_haynesii_02529		Bacillus_paralicheniformi_01358				CamB6_03556
group_1127		hypothetical protein	3	3	1	72	24964	3	317		1523	1523	1523			Bacillus_haynesii_02530		Bacillus_paralicheniformi_01357				CamB6_03557
yviE		putative protein YviE	3	3	1	72	24966	3	319		566	566	566			Bacillus_haynesii_02532		Bacillus_paralicheniformi_01355				CamB6_03559
fliW		Flagellar assembly factor FliW	3	3	1	72	24967	3	320		434	434	434			Bacillus_haynesii_02533		Bacillus_paralicheniformi_01354				CamB6_03560
csrA		Translational regulator CsrA	3	3	1	72	24968	3	321		224	224	224			Bacillus_haynesii_02534		Bacillus_paralicheniformi_01353				CamB6_03561
fliS		Flagellar secretion chaperone FliS	3	3	1	72	24978	3	282		401	401	401			Bacillus_haynesii_02538		Bacillus_paralicheniformi_01349				CamB6_03565
group_1132		hypothetical protein	3	3	1	72	24935	3	335		854	854	854			Bacillus_haynesii_02544		Bacillus_paralicheniformi_01343				CamB6_03571
group_1133		hypothetical protein	3	3	1	72	24922	3	254		1013	1250	1171			Bacillus_haynesii_02548		Bacillus_paralicheniformi_01339				CamB6_03575
dmlA		D-malate dehydrogenase [decarboxylating]	3	3	1	72	24924	3	255		1058	1109	1075			Bacillus_haynesii_02549		Bacillus_paralicheniformi_01338				CamB6_03579
group_1136		Ribonuclease	3	3	1	72	24209	3	129		455	455	455			Bacillus_haynesii_02591		Bacillus_paralicheniformi_01295				CamB6_03621
group_1137		hypothetical protein	3	3	1	72	24205	3	126		539	605	581			Bacillus_haynesii_02593		Bacillus_paralicheniformi_01293				CamB6_03623
ghrB_1		Glyoxylate/hydroxypyruvate reductase B	3	3	1	72	24204	3	125		971	971	971			Bacillus_haynesii_02594		Bacillus_paralicheniformi_01292				CamB6_03624
csh		Carbon disulfide hydrolase	3	3	1	72	24203	3	124		590	599	596			Bacillus_haynesii_02595		Bacillus_paralicheniformi_01291				CamB6_03625
group_1140		hypothetical protein	3	3	1	72	24201	3	122		977	977	977			Bacillus_haynesii_02597		Bacillus_paralicheniformi_01289				CamB6_03627
epsF_2		Putative glycosyltransferase EpsF	3	3	1	72	24236	1	19214		1160	1160	1160			Bacillus_haynesii_02615		Bacillus_paralicheniformi_00029				CamB6_03703
epsH		Putative glycosyltransferase EpsH	3	3	1	72	24238	1	19216		1031	1031	1031			Bacillus_haynesii_02617		Bacillus_paralicheniformi_00031				CamB6_03705
epsM		Putative acetyltransferase EpsM	3	3	1	72	24243	1	19221		626	665	639			Bacillus_haynesii_02622		Bacillus_paralicheniformi_00036				CamB6_03710
lutR_2		HTH-type transcriptional regulator LutR	3	3	1	72	24250	1	19227		740	740	740			Bacillus_haynesii_02628		Bacillus_paralicheniformi_00042				CamB6_03716
lnrL_5		Linearmycin resistance ATP-binding protein LnrL	3	3	1	72	24583	1	19200		926	926	926			Bacillus_haynesii_02633		Bacillus_paralicheniformi_00047				CamB6_03721
group_1146		hypothetical protein	3	3	1	72	24584	1	19199		473	473	473			Bacillus_haynesii_02634		Bacillus_paralicheniformi_00048				CamB6_03722
yfiY_1		putative siderophore-binding lipoprotein YfiY	3	3	1	72	9338	1	18698		947	947	947			Bacillus_haynesii_02646		Bacillus_paralicheniformi_00061				CamB6_03734
group_1148		hypothetical protein	3	3	1	72	9323	1	18703		290	632	518			Bacillus_haynesii_02649		Bacillus_paralicheniformi_00064				CamB6_03739
group_1152		hypothetical protein	3	3	1	72	9526	1	19291		968	968	968			Bacillus_haynesii_02673		Bacillus_paralicheniformi_00157				CamB6_03767
iolW		scyllo-inositol 2-dehydrogenase (NADP(+)) IolW	3	3	1	72	9553	1	18649		1046	1049	1048			Bacillus_haynesii_02675		Bacillus_paralicheniformi_00159				CamB6_03771
yvmC		Cyclo(L-leucyl-L-leucyl) synthase	3	3	1	72	9547	1	18641		749	749	749			Bacillus_haynesii_02679		Bacillus_paralicheniformi_00164				CamB6_03776
group_11555		hypothetical protein	3	3	1	72	15714	1	14377		170	170	170		Bacillus_glycinifermentans_03530			Bacillus_paralicheniformi_02473				CamB6_03917
hcaB		3-phenylpropionate-dihydrodiol/cinnamic acid-dihydrodiol dehydrogenase	3	3	1	72	9544	1	18638		2069	2069	2069			Bacillus_haynesii_02682		Bacillus_paralicheniformi_00167				CamB6_03779
group_1157		hypothetical protein	3	3	1	72	9543	1	18637		389	389	389			Bacillus_haynesii_02683		Bacillus_paralicheniformi_00168				CamB6_03780
rhaB		Rhamnulokinase	3	3	1	72	9541	1	18635		1481	1481	1481			Bacillus_haynesii_02685		Bacillus_paralicheniformi_00170				CamB6_03782
copA		Copper-exporting P-type ATPase	3	3	1	72	9536	1	18630		2435	2435	2435			Bacillus_haynesii_02690		Bacillus_paralicheniformi_00175				CamB6_03787
lacC_1		Tagatose-6-phosphate kinase	3	3	1	72	9579	1	192		914	914	914			Bacillus_haynesii_02695		Bacillus_paralicheniformi_00180				CamB6_03792
mntB_2		Manganese transport system ATP-binding protein MntB	3	3	1	72	9687	1	190		743	752	746			Bacillus_haynesii_02700		Bacillus_paralicheniformi_00185				CamB6_03797
bdbD		Disulfide bond formation protein D	3	3	1	72	9679	1	181		695	695	695			Bacillus_haynesii_02707		Bacillus_paralicheniformi_00192				CamB6_03801
helD		DNA helicase IV	3	3	1	72	9673	1	172		2330	2336	2334			Bacillus_haynesii_02713		Bacillus_paralicheniformi_00198				CamB6_03807
uxaB		Altronate oxidoreductase	3	3	1	72	9653	1	153		1463	1463	1463			Bacillus_haynesii_02730		Bacillus_paralicheniformi_00216				CamB6_03825
group_1165	fabG_1	3-oxoacyl-[acyl-carrier-protein] reductase FabG	3	3	1	72	9648	1	148		791	791	791			Bacillus_haynesii_02733		Bacillus_paralicheniformi_00221				CamB6_03830
btuF		Vitamin B12-binding protein	3	3	1	72	9645	1	146		950	950	950			Bacillus_haynesii_02735		Bacillus_paralicheniformi_00223				CamB6_03832
pemA		Pectinesterase A	3	3	1	72	484	1	138		953	953	953			Bacillus_haynesii_02747		Bacillus_paralicheniformi_00234				CamB6_03836
liaH		Protein LiaH	3	3	1	72	488	1	127		683	683	683			Bacillus_haynesii_02749		Bacillus_paralicheniformi_00236				CamB6_03838
gerAB		Spore germination protein A2	3	3	1	72	377	1	19413		1100	1100	1100			Bacillus_haynesii_02756		Bacillus_paralicheniformi_00243				CamB6_03845
gerAA_2		Spore germination protein A1	3	3	1	72	378	1	19414		1442	1442	1442			Bacillus_haynesii_02757		Bacillus_paralicheniformi_00244				CamB6_03846
actIII		Putative ketoacyl reductase	3	3	1	72	386	1	84		842	857	847			Bacillus_haynesii_02766		Bacillus_paralicheniformi_00253				CamB6_03855
group_1173		hypothetical protein	3	3	1	72	385	1	83		1154	1154	1154			Bacillus_haynesii_02767		Bacillus_paralicheniformi_00254				CamB6_03856
group_1174	pepF1_1	Oligoendopeptidase F, plasmid	3	3	1	72	384	1	82		1784	1784	1784			Bacillus_haynesii_02768		Bacillus_paralicheniformi_00255				CamB6_03857
group_1175		hypothetical protein	3	3	1	72	364	1	5		161	161	161			Bacillus_haynesii_02778		Bacillus_paralicheniformi_00265				CamB6_03867
fadN		putative 3-hydroxyacyl-CoA dehydrogenase	3	3	1	72	365	1	6		2390	2390	2390			Bacillus_haynesii_02779		Bacillus_paralicheniformi_00266				CamB6_03868
group_1178		hypothetical protein	3	3	1	72	309	1	18825		860	860	860			Bacillus_haynesii_02802		Bacillus_paralicheniformi_00289				CamB6_03952
thiO_1		Glycine oxidase	3	3	1	72	310	1	18824		1121	1121	1121			Bacillus_haynesii_02803		Bacillus_paralicheniformi_00290				CamB6_03953
group_1180		hypothetical protein	3	3	1	72	315	1	18819		1406	1406	1406			Bacillus_haynesii_02807		Bacillus_paralicheniformi_00294				CamB6_03957
pucR_1		Purine catabolism regulatory protein	3	3	1	72	317	1	18817		611	1598	1269			Bacillus_haynesii_02809		Bacillus_paralicheniformi_00296				CamB6_03959
group_1183		hypothetical protein	3	3	1	72	960	24	21		1004	1004	1004			Bacillus_haynesii_02829		Bacillus_paralicheniformi_00315				CamB6_03981
ghrB_2		Glyoxylate/hydroxypyruvate reductase B	3	3	1	72	961	24	20		962	962	962			Bacillus_haynesii_02830		Bacillus_paralicheniformi_00316				CamB6_03982
group_1185		hypothetical protein	3	3	1	72	1973	1	1059		224	224	224			Bacillus_haynesii_02851		Bacillus_paralicheniformi_00335				CamB6_04001
group_1186		hypothetical protein	3	3	1	72	1447	1	1169		596	596	596			Bacillus_haynesii_02860		Bacillus_paralicheniformi_00344				CamB6_04010
yedY1		Putative protein-methionine-sulfoxide reductase subunit YedZ1	3	3	1	72	1446	1	1168		593	593	593			Bacillus_haynesii_02861		Bacillus_paralicheniformi_00345				CamB6_04011
yueD		Benzil reductase ((S)-benzoin forming)	3	3	1	72	1473	1	1034		731	731	731			Bacillus_haynesii_02873		Bacillus_paralicheniformi_00357				CamB6_04023
group_1189		hypothetical protein	3	3	1	72	1477	1	1036		1463	1463	1463			Bacillus_haynesii_02875		Bacillus_paralicheniformi_00359				CamB6_04025
group_1190		hypothetical protein	3	3	1	72	1911	1	1226		221	338	299			Bacillus_haynesii_02884		Bacillus_paralicheniformi_00370				CamB6_04033
group_1191		hypothetical protein	3	3	1	72	1909	1	1234		911	911	911			Bacillus_haynesii_02886		Bacillus_paralicheniformi_00372				CamB6_04035
group_1192		hypothetical protein	3	3	1	72	1849	1	1265		407	413	411			Bacillus_haynesii_02906		Bacillus_paralicheniformi_00392				CamB6_04055
kapB		Kinase-associated lipoprotein B	3	3	1	72	1845	1	1269		389	389	389			Bacillus_haynesii_02910		Bacillus_paralicheniformi_00396				CamB6_04059
group_1194		hypothetical protein	3	3	1	72	1842	1	1272		485	485	485			Bacillus_haynesii_02913		Bacillus_paralicheniformi_00399				CamB6_04062
rsbQ		Sigma factor SigB regulation protein RsbQ	3	3	1	72	1840	1	1274		821	821	821			Bacillus_haynesii_02915		Bacillus_paralicheniformi_00401				CamB6_04064
dapX_1		putative N-acetyl-LL-diaminopimelate aminotransferase	3	3	1	72	1802	1	1276		842	1172	1062			Bacillus_haynesii_02917		Bacillus_paralicheniformi_00403				CamB6_04066
group_1198		hypothetical protein	3	3	1	72	13106	1	2158		107	122	117			Bacillus_haynesii_02921		Bacillus_paralicheniformi_00590				CamB6_03045
zosA		Zinc-transporting ATPase	3	3	1	72	20832	1	12323		1907	1907	1907			Bacillus_haynesii_02953		Bacillus_paralicheniformi_01838				CamB6_01307
group_1202		hypothetical protein	3	3	1	72	20844	1	12333		134	254	174			Bacillus_haynesii_02955			Bacillus_sonorensis_00800		Bacillus_swezeyi_01981
ccpB		Catabolite control protein B	3	3	1	72	20835	1	12326		971	971	971			Bacillus_haynesii_02957		Bacillus_paralicheniformi_01835				CamB6_01304
fabG_5		3-oxoacyl-[acyl-carrier-protein] reductase FabG	3	3	1	72	21562	13	28		785	791	787			Bacillus_haynesii_02966		Bacillus_paralicheniformi_01826				CamB6_01295
garR		2-hydroxy-3-oxopropionate reductase	3	3	1	72	21563	13	27		872	872	872			Bacillus_haynesii_02967		Bacillus_paralicheniformi_01825				CamB6_01294
group_1207		hypothetical protein	3	3	1	72	1548	1	1282		431	527	494			Bacillus_haynesii_03017		Bacillus_paralicheniformi_00408				CamB6_04073
mstX		Protein mistic	3	3	1	72	1585	1	917		254	254	254			Bacillus_haynesii_03022		Bacillus_paralicheniformi_00413				CamB6_04078
celS		Endoglucanase S	3	3	1	72	1785	1	1320		785	785	785			Bacillus_haynesii_03026		Bacillus_paralicheniformi_00417				CamB6_04082
malL_1		Oligo-1,6-glucosidase	3	3	1	72	1783	1	1316		1682	1682	1682			Bacillus_haynesii_03029		Bacillus_paralicheniformi_00420				CamB6_04083
group_1211		hypothetical protein	3	3	1	72	1782	1	1315		401	401	401			Bacillus_haynesii_03030		Bacillus_paralicheniformi_00421				CamB6_04084
mcpA_1		Methyl-accepting chemotaxis protein McpA	3	3	1	72	1779	1	1312		1601	1982	1855			Bacillus_haynesii_03033		Bacillus_paralicheniformi_00425				CamB6_04087
iolU		scyllo-inositol 2-dehydrogenase (NADP(+)) IolU	3	3	1	72	1775	1	1308		986	986	986			Bacillus_haynesii_03037		Bacillus_paralicheniformi_00429				CamB6_04091
uppP_1		Undecaprenyl-diphosphatase	3	3	1	72	1773	1	1306		830	830	830			Bacillus_haynesii_03039		Bacillus_paralicheniformi_00431				CamB6_04093
alr2		Alanine racemase 2	3	3	1	72	1595	1	1464		1181	1181	1181			Bacillus_haynesii_03051		Bacillus_paralicheniformi_00460				CamB6_04115
group_1217		hypothetical protein	3	3	1	72	1596	1	1465		917	917	917			Bacillus_haynesii_03052		Bacillus_paralicheniformi_00461				CamB6_04116
yuaD		Putative metal-sulfur cluster biosynthesis proteins YuaD	3	3	1	72	1685	1	1492		581	581	581			Bacillus_haynesii_03057		Bacillus_paralicheniformi_00466				CamB6_04121
group_1219		hypothetical protein	3	3	1	72	1683	1	1494		914	914	914			Bacillus_haynesii_03059		Bacillus_paralicheniformi_00468				CamB6_04123
group_1220		hypothetical protein	3	3	1	72	1664	1	1501		995	998	996			Bacillus_haynesii_03066		Bacillus_paralicheniformi_00476				CamB6_04130
group_1221	araR_2	Arabinose metabolism transcriptional repressor	3	3	1	72	1660	1	1506		1100	1100	1100			Bacillus_haynesii_03069		Bacillus_paralicheniformi_00479				CamB6_04133
tycC		D-alanine--D-alanyl carrier protein ligase	3	3	1	72	10963	1	4838		644	15764	10670			Bacillus_haynesii_03070		Bacillus_paralicheniformi_04237				CamB6_00240
yknX		Putative efflux system component YknX	3	3	1	72	20572	14	69		1136	1136	1136			Bacillus_haynesii_03086		Bacillus_paralicheniformi_01783				CamB6_01252
moaE		Molybdopterin synthase catalytic subunit	3	3	1	72	20565	14	110		494	494	494			Bacillus_haynesii_03092		Bacillus_paralicheniformi_01789				CamB6_01258
group_1225		hypothetical protein	3	3	1	72	20563	14	111		527	527	527			Bacillus_haynesii_03093		Bacillus_paralicheniformi_01790				CamB6_01259
group_1226		hypothetical protein	3	3	1	72	20561	14	113		1013	1082	1036			Bacillus_haynesii_03095		Bacillus_paralicheniformi_01792				CamB6_01261
arnB		UDP-4-amino-4-deoxy-L-arabinose--oxoglutarate aminotransferase	3	3	1	72	12832	1	15318		1091	1091	1091			Bacillus_haynesii_03101		Bacillus_paralicheniformi_04527				CamB6_01991
dapH_2		2,3,4,5-tetrahydropyridine-2,6-dicarboxylate N-acetyltransferase	3	3	1	72	12831	1	15317		542	542	542			Bacillus_haynesii_03102		Bacillus_paralicheniformi_04528				CamB6_01990
rffG		dTDP-glucose 4,6-dehydratase 2	3	3	1	72	12830	1	13079		974	974	974			Bacillus_haynesii_03103		Bacillus_paralicheniformi_04529				CamB6_01989
group_1230		hypothetical protein	3	3	1	72	12829	1	13080		1373	1373	1373			Bacillus_haynesii_03104		Bacillus_paralicheniformi_04530				CamB6_01988
group_1231		hypothetical protein	3	3	1	72	12828	1	13081		2243	2243	2243			Bacillus_haynesii_03105		Bacillus_paralicheniformi_04531				CamB6_01987
fdtB		dTDP-3-amino-3,6-dideoxy-alpha-D-galactopyranose transaminase	3	3	1	72	12826	1	13083		1109	1109	1109			Bacillus_haynesii_03107		Bacillus_paralicheniformi_04533				CamB6_01985
group_1233		hypothetical protein	3	3	1	72	12823	1	13086		890	911	904			Bacillus_haynesii_03110		Bacillus_paralicheniformi_04536				CamB6_01982
group_1234		hypothetical protein	3	3	1	72	12822	1	13087		392	392	392			Bacillus_haynesii_03111		Bacillus_paralicheniformi_04537				CamB6_01981
yfkJ		Low molecular weight protein-tyrosine-phosphatase YfkJ	3	3	1	72	7200	1	13112		470	470	470			Bacillus_haynesii_03117		Bacillus_paralicheniformi_04543				CamB6_01974
pdaA		Peptidoglycan-N-acetylmuramic acid deacetylase PdaA	3	3	1	72	7196	1	13190		794	794	794			Bacillus_haynesii_03127		Bacillus_paralicheniformi_04553				CamB6_01964
group_1239		hypothetical protein	3	3	1	72	7192	1	13186		863	863	863			Bacillus_haynesii_03131		Bacillus_paralicheniformi_04557				CamB6_01960
group_1240		hypothetical protein	3	3	1	72	7190	1	13184		470	470	470			Bacillus_haynesii_03133		Bacillus_paralicheniformi_04559				CamB6_01958
tylCV		Demethyllactenocin mycarosyltransferase	3	3	1	72	7185	1	12994		1193	1196	1194			Bacillus_haynesii_03138		Bacillus_paralicheniformi_04564				CamB6_01953
group_1242		hypothetical protein	3	3	1	72	7181	1	12997		683	683	683			Bacillus_haynesii_03141		Bacillus_paralicheniformi_04567				CamB6_01950
group_1243	sacX_2	Negative regulator of SacY activity	3	3	1	72	7180	1	12998		1376	1376	1376			Bacillus_haynesii_03142		Bacillus_paralicheniformi_04568				CamB6_01949
ndhB		NAD(P)H-quinone oxidoreductase subunit 2, chloroplastic	3	3	1	72	7176	1	13002		1532	1532	1532			Bacillus_haynesii_03146		Bacillus_paralicheniformi_04572				CamB6_01945
acoB		Acetoin:2,6-dichlorophenolindophenol oxidoreductase subunit beta	3	3	1	72	7061	1	13006		1034	1034	1034			Bacillus_haynesii_03150		Bacillus_paralicheniformi_04576				CamB6_01941
pdhC_3		Dihydrolipoyllysine-residue acetyltransferase component of pyruvate dehydrogenase complex	3	3	1	72	7062	1	13007		1127	1127	1127			Bacillus_haynesii_03151		Bacillus_paralicheniformi_04577				CamB6_01940
lpd		Dihydrolipoyl dehydrogenase	3	3	1	72	7063	1	13008		1376	1376	1376			Bacillus_haynesii_03152		Bacillus_paralicheniformi_04578				CamB6_01939
acoR		Acetoin dehydrogenase operon transcriptional activator AcoR	3	3	1	72	7064	1	13009		1835	1835	1835			Bacillus_haynesii_03153		Bacillus_paralicheniformi_04579				CamB6_01938
group_1249		hypothetical protein	3	3	1	72	7070	1	13015		977	977	977			Bacillus_haynesii_03159		Bacillus_paralicheniformi_04585				CamB6_01933
catE		Catechol-2,3-dioxygenase	3	3	1	72	7073	1	13018		860	860	860			Bacillus_haynesii_03162		Bacillus_paralicheniformi_04588				CamB6_01930
group_1251		hypothetical protein	3	3	1	72	7080	1	13024		611	611	611			Bacillus_haynesii_03168		Bacillus_paralicheniformi_04595				CamB6_01928
ydjA		Putative NAD(P)H nitroreductase YdjA	3	3	1	72	7084	1	13030		578	578	578			Bacillus_haynesii_03172		Bacillus_paralicheniformi_04599				CamB6_01924
group_1253		hypothetical protein	3	3	1	72	7054	1	12932		269	269	269			Bacillus_haynesii_03181		Bacillus_paralicheniformi_04608				CamB6_01915
oppD_4		Oligopeptide transport ATP-binding protein OppD	3	3	1	72	7378	1	12923		980	980	980			Bacillus_haynesii_03194		Bacillus_paralicheniformi_04620				CamB6_01903
oppF_5		Oligopeptide transport ATP-binding protein OppF	3	3	1	72	7379	1	12922		956	956	956			Bacillus_haynesii_03195		Bacillus_paralicheniformi_04621				CamB6_01902
srfAA		Surfactin synthase subunit 1	3	3	1	72	5370	1	3245		1304	10748	7600			Bacillus_haynesii_03288		Bacillus_paralicheniformi_01111				CamB6_02483
group_1268		hypothetical protein	3	3	1	72	21601	13	98		893	893	893			Bacillus_haynesii_03292		Bacillus_paralicheniformi_01802				CamB6_01271
group_1269		Flavodoxin	3	3	1	72	21600	13	99		479	479	479			Bacillus_haynesii_03293		Bacillus_paralicheniformi_01803				CamB6_01272
group_1270		hypothetical protein	3	3	1	72	21589	13	104		149	149	149			Bacillus_haynesii_03298		Bacillus_paralicheniformi_01808				CamB6_01277
lpxG		UDP-2,3-diacylglucosamine pyrophosphatase LpxG	3	3	1	72	21539	13	120		857	857	857			Bacillus_haynesii_03303		Bacillus_paralicheniformi_01813				CamB6_01282
ykuD		Putative L,D-transpeptidase YkuD	3	3	1	72	21540	13	119		497	497	497			Bacillus_haynesii_03304		Bacillus_paralicheniformi_01814				CamB6_01283
pbpE_1		Penicillin-binding protein 4*	3	3	1	72	16522	1	16887		734	1016	922			Bacillus_haynesii_03328		Bacillus_paralicheniformi_03653				CamB6_00960
group_1274		hypothetical protein	3	3	1	72	16541	1	16906		392	392	392			Bacillus_haynesii_03345		Bacillus_paralicheniformi_03642				CamB6_00971
ymfD_2		Bacillibactin exporter	3	3	1	72	22687	17	56		1205	1253	1221			Bacillus_haynesii_03375		Bacillus_paralicheniformi_03613				CamB6_01001
truB		tRNA pseudouridine synthase B	3	3	1	72	20263	20	36		929	929	929			Bacillus_haynesii_03392		Bacillus_paralicheniformi_03596				CamB6_01018
group_1278		hypothetical protein	3	3	1	72	22568	10	12		509	512	511			Bacillus_haynesii_03415		Bacillus_paralicheniformi_03573				CamB6_01036
ylxH		Flagellum site-determining protein YlxH	3	3	1	72	20328	10	26		893	893	893			Bacillus_haynesii_03422		Bacillus_paralicheniformi_03566				CamB6_01043
ywnA		Putative HTH-type transcriptional regulator YwnA	3	3	1	72	25628	7	51		401	401	401			Bacillus_haynesii_00017		Bacillus_paralicheniformi_00956				CamB6_03422
group_12807		hypothetical protein	3	3	1	72	25637	7	60		686	686	686			Bacillus_haynesii_00025		Bacillus_paralicheniformi_00948				CamB6_03415
group_12808		hypothetical protein	3	3	1	72	25620	7	73		233	233	233			Bacillus_haynesii_00029		Bacillus_paralicheniformi_00944				CamB6_03411
group_12809	atpC	ATP synthase epsilon chain	3	3	1	72	23871	7	74		395	395	395			Bacillus_haynesii_00030		Bacillus_paralicheniformi_00943				CamB6_03410
fliE		Flagellar hook-basal body complex protein FliE	3	3	1	72	20348	10	2		317	317	317			Bacillus_haynesii_03443		Bacillus_paralicheniformi_03545				CamB6_01063
atpH_2		ATP synthase subunit delta	3	3	1	72	23862	7	66		554	554	554			Bacillus_haynesii_00034		Bacillus_paralicheniformi_00939				CamB6_03406
mntP		putative manganese efflux pump MntP	3	3	1	72	23804	11	102		560	560	560			Bacillus_haynesii_00044		Bacillus_paralicheniformi_00929				CamB6_03396
group_12814		hypothetical protein	3	3	1	72	25846	11	38		956	956	956			Bacillus_haynesii_00058		Bacillus_paralicheniformi_00915				CamB6_03382
tdk		Thymidine kinase	3	3	1	72	25848	11	40		584	584	584			Bacillus_haynesii_00060		Bacillus_paralicheniformi_00913				CamB6_03380
rpoE		DNA-directed RNA polymerase subunit delta	3	3	1	72	24	1	2777		518	518	518			Bacillus_haynesii_00071		Bacillus_paralicheniformi_00903				CamB6_03369
mmgB		putative 3-hydroxybutyryl-CoA dehydrogenase	3	3	1	72	21	1	2774		863	863	863			Bacillus_haynesii_00074		Bacillus_paralicheniformi_00900				CamB6_03366
group_12819		hypothetical protein	3	3	1	72	17	1	2770		266	266	266			Bacillus_haynesii_00078		Bacillus_paralicheniformi_00896				CamB6_03362
argS		Arginine--tRNA ligase	3	3	1	72	16	1	2765		1670	1670	1670			Bacillus_haynesii_00079		Bacillus_paralicheniformi_00895				CamB6_03361
group_12822		hypothetical protein	3	3	1	72	25914	1	2813		503	503	503			Bacillus_haynesii_00089		Bacillus_paralicheniformi_00886				CamB6_03352
ywdI		putative protein YwdI	3	3	1	72	25944	1	2707		308	308	308			Bacillus_haynesii_00115		Bacillus_paralicheniformi_00859				CamB6_03325
ung		Uracil-DNA glycosylase	3	3	1	72	3340	1	2709		677	677	677			Bacillus_haynesii_00117		Bacillus_paralicheniformi_00857				CamB6_03323
pdxK		Pyridoxine kinase	3	3	1	72	3342	1	2711		812	812	812			Bacillus_haynesii_00119		Bacillus_paralicheniformi_00855				CamB6_03321
group_1283		hypothetical protein	3	3	1	72	20357	27	3		1706	1706	1706			Bacillus_haynesii_03456		Bacillus_paralicheniformi_03532				CamB6_01077
group_12831		hypothetical protein	3	3	1	72	3429	1	2929		1355	1355	1355			Bacillus_haynesii_00133		Bacillus_paralicheniformi_00842				CamB6_03300
ywcE		Spore morphogenesis and germination protein YwcE	3	3	1	72	3430	1	2930		260	260	260			Bacillus_haynesii_00134		Bacillus_paralicheniformi_00841				CamB6_03299
group_12834		hypothetical protein	3	3	1	72	3439	1	2940		272	272	272			Bacillus_haynesii_00141		Bacillus_paralicheniformi_00833				CamB6_03292
group_12835	comA_1	Transcriptional regulatory protein ComA	3	3	1	72	3440	1	2942		632	632	632			Bacillus_haynesii_00142		Bacillus_paralicheniformi_00832				CamB6_03290
qoxA		Quinol oxidase subunit 2	3	3	1	72	3331	1	2958		968	968	968			Bacillus_haynesii_00147		Bacillus_paralicheniformi_00827				CamB6_03285
group_12839		hypothetical protein	3	3	1	72	3317	1	2972		428	428	428			Bacillus_haynesii_00160		Bacillus_paralicheniformi_00814				CamB6_03272
thiN		Thiamine pyrophosphokinase	3	3	1	72	22276	9	5		644	710	666			Bacillus_haynesii_03481		Bacillus_paralicheniformi_03507				CamB6_01102
cidA		Holin-like protein CidA	3	3	1	72	3316	1	2971		386	386	386			Bacillus_haynesii_00161		Bacillus_paralicheniformi_00813				CamB6_03271
putP_1		High-affinity proline transporter PutP	3	3	1	72	3313	1	1896		1466	1466	1466			Bacillus_haynesii_00163		Bacillus_paralicheniformi_00810				CamB6_03268
ribZ		Riboflavin transporter RibZ	3	3	1	72	3537	1	617		1361	1361	1361			Bacillus_haynesii_00183		Bacillus_paralicheniformi_00793				CamB6_03255
rsgA_1		Small ribosomal subunit biogenesis GTPase RsgA	3	3	1	72	22278	9	3		884	884	884			Bacillus_haynesii_03483		Bacillus_paralicheniformi_03505				CamB6_01104
ywaC		GTP pyrophosphokinase YwaC	3	3	1	72	3541	1	625		659	659	659			Bacillus_haynesii_00188		Bacillus_paralicheniformi_00790				CamB6_03252
dltA_1		D-alanine--D-alanyl carrier protein ligase	3	3	1	72	3288	1	627		1508	1508	1508			Bacillus_haynesii_00191		Bacillus_paralicheniformi_00788				CamB6_03250
group_12857		hypothetical protein	3	3	1	72	3293	1	626		1157	1157	1157			Bacillus_haynesii_00192		Bacillus_paralicheniformi_00787				CamB6_03249
ilvK		Branched-chain-amino-acid aminotransferase 2	3	3	1	72	3294	1	636		1091	1091	1091			Bacillus_haynesii_00195		Bacillus_paralicheniformi_00784				CamB6_03246
group_12859		hypothetical protein	3	3	1	72	3504	1	637		1262	1262	1262			Bacillus_haynesii_00196		Bacillus_paralicheniformi_00783				CamB6_03245
fmt		Methionyl-tRNA formyltransferase	3	3	1	72	22290	9	33		950	950	950			Bacillus_haynesii_03488		Bacillus_paralicheniformi_03500				CamB6_01109
licA_1		Lichenan-specific phosphotransferase enzyme IIA component	3	3	1	72	3501	1	635		260	260	260			Bacillus_haynesii_00198		Bacillus_paralicheniformi_00781				CamB6_03243
rspR_3		HTH-type transcriptional repressor RspR	3	3	1	72	3510	1	2542		671	671	671			Bacillus_haynesii_00204		Bacillus_paralicheniformi_00775				CamB6_03237
group_12864		hypothetical protein	3	3	1	72	13465	1	2510		431	431	431			Bacillus_haynesii_00222		Bacillus_paralicheniformi_00757				CamB6_03218
nirC		Nitrite transporter NirC	3	3	1	72	13365	1	661		788	788	788			Bacillus_haynesii_00233		Bacillus_paralicheniformi_00746				CamB6_03207
group_12869		NAD-dependent malic enzyme	3	3	1	72	13495	1	659		1331	1331	1331			Bacillus_haynesii_00235		Bacillus_paralicheniformi_00744				CamB6_03205
ansA		L-asparaginase 1	3	3	1	72	13539	1	665		989	989	989			Bacillus_haynesii_00238		Bacillus_paralicheniformi_00741				CamB6_03202
immR		HTH-type transcriptional regulator ImmR	3	3	1	72	13538	1	664		347	347	347			Bacillus_haynesii_00239		Bacillus_paralicheniformi_00740				CamB6_03201
group_12877	cimH_1	Citrate/malate transporter	3	3	1	72	13597	1	2411		1352	1352	1352			Bacillus_haynesii_00247		Bacillus_paralicheniformi_00727				CamB6_03193
sirB		Sirohydrochlorin ferrochelatase	3	3	1	72	20439	12	21		785	785	785			Bacillus_haynesii_03499		Bacillus_paralicheniformi_03489				CamB6_01120
ydgI_1		Putative arginine/ornithine antiporter	3	3	1	72	13609	1	2424		1406	1406	1406			Bacillus_haynesii_00257		Bacillus_paralicheniformi_00717				CamB6_03182
group_12881		Transcriptional regulator SdrP	3	3	1	72	13614	1	2427		677	677	677			Bacillus_haynesii_00259		Bacillus_paralicheniformi_00715				CamB6_03180
group_12892		putative glycosyltransferase	3	3	1	72	13330	1	776		998	998	998			Bacillus_haynesii_00276		Bacillus_paralicheniformi_00698				CamB6_03161
group_12896		hypothetical protein	3	3	1	72	13325	1	768		638	638	638			Bacillus_haynesii_00280		Bacillus_paralicheniformi_00694				CamB6_03155
group_12897		hypothetical protein	3	3	1	72	13316	1	765		296	296	296			Bacillus_haynesii_00281		Bacillus_paralicheniformi_00693				CamB6_03154
nupG		Purine nucleoside transport protein NupG	3	3	1	72	13315	1	764		1193	1193	1193			Bacillus_haynesii_00282		Bacillus_paralicheniformi_00692				CamB6_03153
group_129		hypothetical protein	3	3	1	72	2469	1	9030		143	236	174			Bacillus_haynesii_01644		Bacillus_paralicheniformi_01681				CamB6_04303
bglC_1		Aryl-phospho-beta-D-glucosidase BglC	3	3	1	72	13310	1	759		1418	1418	1418			Bacillus_haynesii_00286		Bacillus_paralicheniformi_00688				CamB6_03150
group_12902	licT_1	Transcription antiterminator LicT	3	3	1	72	13308	1	757		833	833	833			Bacillus_haynesii_00288		Bacillus_paralicheniformi_00686				CamB6_03148
ykoE		Putative HMP/thiamine permease protein YkoE	3	3	1	72	13305	1	754		599	599	599			Bacillus_haynesii_00291		Bacillus_paralicheniformi_00683				CamB6_03145
aceA		Isocitrate lyase	3	3	1	72	13302	1	751		1271	1271	1271			Bacillus_haynesii_00294		Bacillus_paralicheniformi_00680				CamB6_03142
bceA		Bacitracin export ATP-binding protein BceA	3	3	1	72	13295	1	744		761	761	761			Bacillus_haynesii_00299		Bacillus_paralicheniformi_00675				CamB6_03137
group_12912		hypothetical protein	3	3	1	72	13979	1	18267		800	800	800			Bacillus_haynesii_00313		Bacillus_paralicheniformi_03747				CamB6_00818
ylmA		putative ABC transporter ATP-binding protein YlmA	3	3	1	72	22207	12	63		797	797	797			Bacillus_haynesii_03528		Bacillus_paralicheniformi_03460				CamB6_01149
ureG		Urease accessory protein UreG	3	3	1	72	7418	1	13306		611	611	611			Bacillus_haynesii_00339		Bacillus_paralicheniformi_03705				CamB6_00907
ureA		Urease subunit gamma	3	3	1	72	7425	1	13312		302	302	302			Bacillus_haynesii_00344		Bacillus_paralicheniformi_03700				CamB6_00912
group_12927		hypothetical protein	3	3	1	72	7432	1	13315		251	251	251			Bacillus_haynesii_00346		Bacillus_paralicheniformi_03698				CamB6_00914
spoIIGA		Sporulation sigma-E factor-processing peptidase	3	3	1	72	22194	2	30		929	929	929			Bacillus_haynesii_03531		Bacillus_paralicheniformi_03457				CamB6_01152
group_12939		hypothetical protein	3	3	1	72	22792	1	9899		212	212	212			Bacillus_haynesii_00373		Bacillus_paralicheniformi_03670				CamB6_00944
bpr_1		Bacillopeptidase F	3	3	1	72	22193	2	31		4298	4538	4378			Bacillus_haynesii_03532		Bacillus_paralicheniformi_03456				CamB6_01153
bpr_2		Bacillopeptidase F	3	3	1	72	22188	2	33		1508	1508	1508			Bacillus_haynesii_03533		Bacillus_paralicheniformi_01686				CamB6_01155
mgsR_1		Regulatory protein MgsR	3	3	1	72	11285	1	7969		377	377	377			Bacillus_haynesii_00397		Bacillus_paralicheniformi_04348				CamB6_00134
group_12952		hypothetical protein	3	3	1	72	11277	1	7985		173	173	173			Bacillus_haynesii_00400		Bacillus_paralicheniformi_04351				CamB6_00131
group_12953		hypothetical protein	3	3	1	72	11276	1	7984		314	314	314			Bacillus_haynesii_00401		Bacillus_paralicheniformi_04352				CamB6_00130
pstA		Phosphate transport system permease protein PstA	3	3	1	72	17953	3	29		887	887	887			Bacillus_haynesii_00419		Bacillus_paralicheniformi_04370				CamB6_00102
pstS1		Phosphate-binding protein PstS 1	3	3	1	72	17744	3	37		917	917	917			Bacillus_haynesii_00421		Bacillus_paralicheniformi_04372				CamB6_00100
pbpH_1		Penicillin-binding protein H	3	3	1	72	17758	3	38		2123	2123	2123			Bacillus_haynesii_00422		Bacillus_paralicheniformi_04373				CamB6_00099
group_12961		hypothetical protein	3	3	1	72	17759	3	39		1286	1286	1286			Bacillus_haynesii_00423		Bacillus_paralicheniformi_04374				CamB6_00098
znuB		High-affinity zinc uptake system membrane protein ZnuB	3	3	1	72	17891	19	32		860	860	860			Bacillus_haynesii_00432		Bacillus_paralicheniformi_04383				CamB6_00088
znuC		High-affinity zinc uptake system ATP-binding protein ZnuC	3	3	1	72	17766	19	42		785	785	785			Bacillus_haynesii_00433		Bacillus_paralicheniformi_04384				CamB6_00087
cshB		DEAD-box ATP-dependent RNA helicase CshB	3	3	1	72	17771	19	3		1319	1319	1319			Bacillus_haynesii_00437		Bacillus_paralicheniformi_04388				CamB6_00083
dnaG		DNA primase	3	3	1	72	17800	18	14		1823	1823	1823			Bacillus_haynesii_00450		Bacillus_paralicheniformi_04402				CamB6_00063
glyS		Glycine--tRNA ligase beta subunit	3	3	1	72	17818	18	4		2039	2039	2039			Bacillus_haynesii_00454		Bacillus_paralicheniformi_04406				CamB6_00059
recO		DNA repair protein RecO	3	3	1	72	17859	18	2		770	770	770			Bacillus_haynesii_00456		Bacillus_paralicheniformi_04408				CamB6_00057
group_12971		hypothetical protein	3	3	1	72	17858	18	36		143	143	143			Bacillus_haynesii_00457		Bacillus_paralicheniformi_04409				CamB6_00056
group_12972	era	GTPase Era	3	3	1	72	17823	18	37		905	905	905			Bacillus_haynesii_00458		Bacillus_paralicheniformi_04410				CamB6_00055
cdd		Cytidine deaminase	3	3	1	72	17825	18	39		410	410	410			Bacillus_haynesii_00459		Bacillus_paralicheniformi_04411				CamB6_00054
pgpH		Cyclic-di-AMP phosphodiesterase PgpH	3	3	1	72	17828	18	42		2150	2150	2150			Bacillus_haynesii_00462		Bacillus_paralicheniformi_04414				CamB6_00051
rsmE		Ribosomal RNA small subunit methyltransferase E	3	3	1	72	18195	1	422		767	767	767			Bacillus_haynesii_00474		Bacillus_paralicheniformi_02491				CamB6_00039
group_12979		hypothetical protein	3	3	1	72	18184	1	7086		1205	1205	1205			Bacillus_haynesii_00483		Bacillus_paralicheniformi_02500				CamB6_00030
group_1298		hypothetical protein	3	3	1	72	21938	2	45		407	692	597			Bacillus_haynesii_03538		Bacillus_paralicheniformi_01691				CamB6_01160
gpr_1		Germination protease	3	3	1	72	18185	1	7085		1106	1106	1106			Bacillus_haynesii_00484		Bacillus_paralicheniformi_02501				CamB6_00029
proC_1		Pyrroline-5-carboxylate reductase	3	3	1	72	18293	1	7101		821	821	821			Bacillus_haynesii_00492		Bacillus_paralicheniformi_02511				CamB6_00019
yqeH		putative protein YqeH	3	3	1	72	18180	1	7126		1100	1100	1100			Bacillus_haynesii_00499		Bacillus_paralicheniformi_02518				CamB6_00012
group_12986		hypothetical protein	3	3	1	72	18169	1	7124		155	155	155			Bacillus_haynesii_00501		Bacillus_paralicheniformi_02520				CamB6_00010
rnpA		Ribonuclease P protein component	3	3	1	72	12537	1	4359		293	293	293			Bacillus_haynesii_00524		Bacillus_paralicheniformi_00519				CamB6_02969
group_12992		hypothetical protein	3	3	1	72	12561	1	4349		998	998	998			Bacillus_haynesii_00536		Bacillus_paralicheniformi_00531				CamB6_02981
bicA		Bicarbonate transporter BicA	3	3	1	72	12574	1	4332		1466	1466	1466			Bacillus_haynesii_00543		Bacillus_paralicheniformi_00538				CamB6_02988
teaD		TRAP-T-associated universal stress protein TeaD	3	3	1	72	12575	1	4331		404	404	404			Bacillus_haynesii_00544		Bacillus_paralicheniformi_00539				CamB6_02989
yycC		putative protein YycC	3	3	1	72	12591	1	4304		152	152	152			Bacillus_haynesii_00555		Bacillus_paralicheniformi_00550				CamB6_03000
group_12998		hypothetical protein	3	3	1	72	13061	1	1988		266	266	266			Bacillus_haynesii_00559		Bacillus_paralicheniformi_00554				CamB6_03004
murG		UDP-N-acetylglucosamine--N-acetylmuramyl-(pentapeptide) pyrophosphoryl-undecaprenol N-acetylglucosamine transferase	3	3	1	72	21941	2	48		1100	1100	1100			Bacillus_haynesii_03541		Bacillus_paralicheniformi_01694				CamB6_01164
group_13000		hypothetical protein	3	3	1	72	13076	1	2015		470	470	470			Bacillus_haynesii_00573		Bacillus_paralicheniformi_00568				CamB6_03018
rsfA_2		Prespore-specific transcriptional regulator RsfA	3	3	1	72	22102	2	253		605	605	605			Bacillus_haynesii_03554		Bacillus_paralicheniformi_01707				CamB6_01177
tmcAL		tRNA(Met) cytidine acetate ligase	3	3	1	72	22068	2	250		1250	1250	1250			Bacillus_haynesii_03557		Bacillus_paralicheniformi_01710				CamB6_01180
rsmD		Ribosomal RNA small subunit methyltransferase D	3	3	1	72	22064	2	246		560	560	560			Bacillus_haynesii_03561		Bacillus_paralicheniformi_01714				CamB6_01184
rsbV		Anti-sigma-B factor antagonist	3	3	1	72	5978	1	6560		326	326	326			Bacillus_haynesii_00652		Bacillus_paralicheniformi_01447				CamB6_02322
rsbRA		RsbT co-antagonist protein RsbRA	3	3	1	72	5982	1	6556		827	827	827			Bacillus_haynesii_00656		Bacillus_paralicheniformi_01451				CamB6_02326
ydcC		Sporulation protein YdcC	3	3	1	72	4192	1	6093		1007	1007	1007			Bacillus_haynesii_00660		Bacillus_paralicheniformi_01455				CamB6_02331
ddl_1		D-alanine--D-alanine ligase	3	3	1	72	4184	1	6121		1085	1085	1085			Bacillus_haynesii_00667		Bacillus_paralicheniformi_01462				CamB6_02339
group_13039		hypothetical protein	3	3	1	72	4167	1	6136		158	158	158			Bacillus_haynesii_00669		Bacillus_paralicheniformi_01465				CamB6_02341
group_13040		hypothetical protein	3	3	1	72	4166	1	6134		155	155	155			Bacillus_haynesii_00670		Bacillus_paralicheniformi_01466				CamB6_02342
group_13042		hypothetical protein	3	3	1	72	4160	1	6127		1040	1040	1040			Bacillus_haynesii_00676		Bacillus_paralicheniformi_01472				CamB6_02348
gsiB		Glucose starvation-inducible protein B	3	3	1	72	4159	1	6126		440	440	440			Bacillus_haynesii_00677		Bacillus_paralicheniformi_01473				CamB6_02349
group_13045		hypothetical protein	3	3	1	72	3950	1	6070		1289	1289	1289			Bacillus_haynesii_00679		Bacillus_paralicheniformi_01475				CamB6_02351
mntH		Divalent metal cation transporter MntH	3	3	1	72	3940	1	5881		1280	1280	1280			Bacillus_haynesii_00688		Bacillus_paralicheniformi_01481				CamB6_02357
group_1305		hypothetical protein	3	3	1	72	22058	2	234		1043	1043	1043			Bacillus_haynesii_03566		Bacillus_paralicheniformi_01720				CamB6_01191
ydaP		Putative thiamine pyrophosphate-containing protein YdaP	3	3	1	72	3934	1	5877		1721	1721	1721			Bacillus_haynesii_00692		Bacillus_paralicheniformi_01485				CamB6_02361
group_13055		hypothetical protein	3	3	1	72	3976	1	5866		410	410	410			Bacillus_haynesii_00698		Bacillus_paralicheniformi_01491				CamB6_02367
ydaG		General stress protein 26	3	3	1	72	3972	1	5862		422	422	422			Bacillus_haynesii_00702		Bacillus_paralicheniformi_01495				CamB6_02371
kipR		HTH-type transcriptional regulator KipR	3	3	1	72	4085	1	6239		749	749	749			Bacillus_haynesii_00711		Bacillus_paralicheniformi_01504				CamB6_02380
pxpB		5-oxoprolinase subunit B	3	3	1	72	4083	1	6237		734	734	734			Bacillus_haynesii_00713		Bacillus_paralicheniformi_01506				CamB6_02382
pchR_2		HTH-type transcriptional regulator PchR	3	3	1	72	21976	2	124		506	506	506			Bacillus_haynesii_03585		Bacillus_paralicheniformi_01739				CamB6_01210
group_13060		hypothetical protein	3	3	1	72	4081	1	6235		1211	1211	1211			Bacillus_haynesii_00715		Bacillus_paralicheniformi_01508				CamB6_02384
pxpA		5-oxoprolinase subunit A	3	3	1	72	4080	1	6234		761	761	761			Bacillus_haynesii_00716		Bacillus_paralicheniformi_01509				CamB6_02385
ulaA		Ascorbate-specific PTS system EIIC component	3	3	1	72	4076	1	6230		1373	1373	1373			Bacillus_haynesii_00720		Bacillus_paralicheniformi_01513				CamB6_02389
nasD		Nitrite reductase [NAD(P)H]	3	3	1	72	4064	1	6220		2420	2420	2420			Bacillus_haynesii_00729		Bacillus_paralicheniformi_01522				CamB6_02398
gabD		Succinate-semialdehyde dehydrogenase [NADP(+)]	3	3	1	72	5488	1	6210		1394	1397	1396			Bacillus_haynesii_00737		Bacillus_paralicheniformi_01530				CamB6_02407
group_1307		hypothetical protein	3	3	1	72	21994	2	186		188	188	188			Bacillus_haynesii_03588		Bacillus_paralicheniformi_01742				CamB6_01213
yhdG		putative amino acid permease YhdG	3	3	1	72	5489	1	6209		1391	1391	1391			Bacillus_haynesii_00738		Bacillus_paralicheniformi_01531				CamB6_02408
farB		Fatty acid resistance protein FarB	3	3	1	72	5497	1	6200		1421	1421	1421			Bacillus_haynesii_00746		Bacillus_paralicheniformi_01539				CamB6_02416
yclP		Petrobactin import ATP-binding protein YclP	3	3	1	72	5499	1	6198		761	761	761			Bacillus_haynesii_00748		Bacillus_paralicheniformi_01541				CamB6_02418
dtpT		Di-/tripeptide transporter	3	3	1	72	5514	1	6183		1490	1490	1490			Bacillus_haynesii_00763		Bacillus_paralicheniformi_01061				CamB6_02433
group_1308		hypothetical protein	3	3	1	72	16091	1	7329		968	1199	1122			Bacillus_haynesii_03596		Bacillus_paralicheniformi_02553				CamB6_04592
group_13081		L-lactate transporter	3	3	1	72	5521	1	6522		1268	1271	1269			Bacillus_haynesii_00769		Bacillus_paralicheniformi_01066				CamB6_02438
xylH		Xylose transport system permease protein XylH	3	3	1	72	5522	1	6523		1211	1211	1211			Bacillus_haynesii_00770		Bacillus_paralicheniformi_01067				CamB6_02439
group_13083		hypothetical protein	3	3	1	72	5473	1	6468		383	383	383			Bacillus_haynesii_00776		Bacillus_paralicheniformi_01073				CamB6_02445
group_13084		hypothetical protein	3	3	1	72	5472	1	6467		278	278	278			Bacillus_haynesii_00777		Bacillus_paralicheniformi_01074				CamB6_02446
lpxD		UDP-3-O-(3-hydroxymyristoyl)glucosamine N-acyltransferase	3	3	1	72	12835	1	15321		692	692	692			Bacillus_haynesii_03602		Bacillus_paralicheniformi_03325				CamB6_01993
bsdB		putative UbiX-like flavin prenyltransferase	3	3	1	72	5458	1	5851		569	569	569			Bacillus_haynesii_00790		Bacillus_paralicheniformi_01088				CamB6_02459
group_13095		hypothetical protein	3	3	1	72	5383	1	3254		662	662	662			Bacillus_haynesii_00803		Bacillus_paralicheniformi_01102				CamB6_02474
argH		Argininosuccinate lyase	3	3	1	72	2915	1	9031		1379	1427	1395			Bacillus_haynesii_01645					Bacillus_swezeyi_02540	CamB6_04302
treA		Trehalose-6-phosphate hydrolase	3	3	1	72	12837	1	15323		1688	1688	1688			Bacillus_haynesii_03604		Bacillus_paralicheniformi_03323				CamB6_01995
adhE		Aldehyde-alcohol dehydrogenase	3	3	1	72	7834	1	1876		2603	2603	2603			Bacillus_haynesii_00812		Bacillus_paralicheniformi_00593				CamB6_03050
gntT		High-affinity gluconate transporter	3	3	1	72	7836	1	1878		1346	1346	1346			Bacillus_haynesii_00814		Bacillus_paralicheniformi_00595				CamB6_03053
group_1311		hypothetical protein	3	3	1	72	12840	1	15326		377	377	377			Bacillus_haynesii_03607		Bacillus_paralicheniformi_03320				CamB6_01998
yidA		Sugar phosphatase YidA	3	3	1	72	13162	1	1859		812	812	812			Bacillus_haynesii_00847		Bacillus_paralicheniformi_00628				CamB6_03087
htpG		Chaperone protein HtpG	3	3	1	72	13164	1	1861		1880	1880	1880			Bacillus_haynesii_00849		Bacillus_paralicheniformi_00630				CamB6_03089
glpT		Glycerol-3-phosphate transporter	3	3	1	72	13165	1	1863		1358	1358	1358			Bacillus_haynesii_00850		Bacillus_paralicheniformi_00631				CamB6_03090
iolS_1		Aldo-keto reductase IolS	3	3	1	72	13167	1	1865		935	935	935			Bacillus_haynesii_00852		Bacillus_paralicheniformi_00633				CamB6_03092
iolB		5-deoxy-glucuronate isomerase	3	3	1	72	13171	1	2209		815	815	815			Bacillus_haynesii_00855		Bacillus_paralicheniformi_00636				CamB6_03095
iolE		Inosose dehydratase	3	3	1	72	13181	1	2216		902	902	902			Bacillus_haynesii_00858		Bacillus_paralicheniformi_00639				CamB6_03098
eamA		hypothetical protein	3	3	1	72	13753	1	2232		938	938	938			Bacillus_haynesii_00864		Bacillus_paralicheniformi_00645				CamB6_03104
deoR		Deoxyribonucleoside regulator	3	3	1	72	13731	1	2258		938	938	938			Bacillus_haynesii_00874		Bacillus_paralicheniformi_00655				CamB6_03114
ymfD_1		Bacillibactin exporter	3	3	1	72	8960	1	10420		1241	1241	1241			Bacillus_haynesii_00906		Bacillus_paralicheniformi_04442				CamB6_00663
gltB		Glutamate synthase [NADPH] small chain	3	3	1	72	8965	1	10416		1481	1481	1481			Bacillus_haynesii_00910		Bacillus_paralicheniformi_04446				CamB6_00658
gltA		Glutamate synthase [NADPH] large chain	3	3	1	72	8966	1	10415		4565	4565	4565			Bacillus_haynesii_00911		Bacillus_paralicheniformi_04447				CamB6_00657
group_13140	gltC_1	HTH-type transcriptional regulator GltC	3	3	1	72	8967	1	10414		902	902	902			Bacillus_haynesii_00912		Bacillus_paralicheniformi_04448				CamB6_00656
nos		Nitric oxide synthase oxygenase	3	3	1	72	12812	1	15303		1097	1097	1097			Bacillus_haynesii_03616		Bacillus_paralicheniformi_03310				CamB6_02008
group_1316		hypothetical protein	3	3	1	72	12813	1	15302		1643	1643	1643			Bacillus_haynesii_03617		Bacillus_paralicheniformi_03309				CamB6_02009
czrA		HTH-type transcriptional repressor CzrA	3	3	1	72	9015	1	10280		332	332	332			Bacillus_haynesii_00946		Bacillus_paralicheniformi_04485				CamB6_00616
group_13162		hypothetical protein	3	3	1	72	9023	1	10285		608	608	608			Bacillus_haynesii_00950		Bacillus_paralicheniformi_04490				CamB6_00611
group_13166		hypothetical protein	3	3	1	72	8998	1	10239		980	980	980			Bacillus_haynesii_00956		Bacillus_paralicheniformi_04496				CamB6_00605
yjfB		putative protein YjfB	3	3	1	72	8991	1	14146		176	176	176			Bacillus_haynesii_00963		Bacillus_paralicheniformi_04503				CamB6_00597
yflN_1		putative metallo-hydrolase YflN	3	3	1	72	12814	1	15354		779	806	788			Bacillus_haynesii_03618		Bacillus_paralicheniformi_03308				CamB6_02010
gloB_3		Hydroxyacylglutathione hydrolase	3	3	1	72	12815	1	15355		782	782	782			Bacillus_haynesii_03619		Bacillus_paralicheniformi_03307				CamB6_02011
azoR1		FMN-dependent NADH-azoreductase 1	3	3	1	72	15223	1	16782		626	626	626			Bacillus_haynesii_01003		Bacillus_paralicheniformi_03893				CamB6_00559
group_13193		hypothetical protein	3	3	1	72	15243	1	16369		209	209	209			Bacillus_haynesii_01009		Bacillus_paralicheniformi_03900				CamB6_00556
yflT		General stress protein 17M	3	3	1	72	12803	1	15366		347	347	347			Bacillus_haynesii_03622		Bacillus_paralicheniformi_03301				CamB6_02014
odhA		2-oxoglutarate dehydrogenase E1 component	3	3	1	72	8726	1	16656		2834	2834	2834			Bacillus_haynesii_01022		Bacillus_paralicheniformi_03911				CamB6_00545
norM		Multidrug resistance protein NorM	3	3	1	72	8731	1	16661		1358	1358	1358			Bacillus_haynesii_01027		Bacillus_paralicheniformi_03916				CamB6_00540
bshB2		putative N-acetyl-alpha-D-glucosaminyl L-malate deacetylase 2	3	3	1	72	8732	1	16662		665	665	665			Bacillus_haynesii_01028		Bacillus_paralicheniformi_03917				CamB6_00539
rarD		Protein RarD	3	3	1	72	8735	1	16666		932	932	932			Bacillus_haynesii_01031		Bacillus_paralicheniformi_03920				CamB6_00536
gerT		Spore germination protein GerT	3	3	1	72	8736	1	16667		452	452	452			Bacillus_haynesii_01032		Bacillus_paralicheniformi_03921				CamB6_00535
group_13209		hypothetical protein	3	3	1	72	8762	1	16635		203	203	203			Bacillus_haynesii_01040		Bacillus_paralicheniformi_03928				CamB6_00528
yfmJ		Putative NADP-dependent oxidoreductase YfmJ	3	3	1	72	12802	1	15367		1022	1022	1022			Bacillus_haynesii_03623		Bacillus_paralicheniformi_03300				CamB6_02015
ctpA		Carboxy-terminal processing protease CtpA	3	3	1	72	8753	1	16641		1397	1397	1397			Bacillus_haynesii_01042		Bacillus_paralicheniformi_03930				CamB6_00512
scoB		putative succinyl-CoA:3-ketoacid coenzyme A transferase subunit B	3	3	1	72	8644	1	16498		647	653	651			Bacillus_haynesii_01060		Bacillus_paralicheniformi_03983				CamB6_00494
group_13219		hypothetical protein	3	3	1	72	8618	1	16472		200	200	200			Bacillus_haynesii_01072		Bacillus_paralicheniformi_03998				CamB6_00481
bioW		6-carboxyhexanoate--CoA ligase	3	3	1	72	12710	1	15380		770	770	770			Bacillus_haynesii_03634		Bacillus_paralicheniformi_03289				CamB6_02026
group_13220		hypothetical protein	3	3	1	72	8611	1	16577		641	641	641			Bacillus_haynesii_01080		Bacillus_paralicheniformi_04006				CamB6_00473
group_13222		hypothetical protein	3	3	1	72	8592	1	16537		434	434	434			Bacillus_haynesii_01086		Bacillus_paralicheniformi_04013				CamB6_00467
ugtP_1		Processive diacylglycerol beta-glucosyltransferase	3	3	1	72	10186	1	16546		1151	1151	1151			Bacillus_haynesii_01093		Bacillus_paralicheniformi_04021				CamB6_00460
group_13226		hypothetical protein	3	3	1	72	8353	6	161		185	185	185			Bacillus_haynesii_01098		Bacillus_paralicheniformi_04026				CamB6_00455
sspL		Small, acid-soluble spore protein L	3	3	1	72	8349	6	157		146	146	146			Bacillus_haynesii_01102		Bacillus_paralicheniformi_04030				CamB6_00451
ypcP		5'-3' exonuclease	3	3	1	72	8348	6	156		887	887	887			Bacillus_haynesii_01103		Bacillus_paralicheniformi_04031				CamB6_00450
group_13229		hypothetical protein	3	3	1	72	8347	6	155		149	149	149			Bacillus_haynesii_01104		Bacillus_paralicheniformi_04032				CamB6_00449
group_1323		hypothetical protein	3	3	1	72	12712	1	15382		1673	1673	1673			Bacillus_haynesii_03636		Bacillus_paralicheniformi_03287				CamB6_02028
group_13232		hypothetical protein	3	3	1	72	8344	6	4		95	95	95			Bacillus_haynesii_01107		Bacillus_paralicheniformi_04035				CamB6_00446
pucK		Uric acid permease PucK	3	3	1	72	8266	6	8		1316	1316	1316			Bacillus_haynesii_01111		Bacillus_paralicheniformi_04039				CamB6_00442
group_13237		hypothetical protein	3	3	1	72	8313	6	27		95	95	95			Bacillus_haynesii_01121		Bacillus_paralicheniformi_04050				CamB6_00430
group_13241		hypothetical protein	3	3	1	72	10327	6	35		959	959	959			Bacillus_haynesii_01130		Bacillus_paralicheniformi_04060				CamB6_00420
recU		Holliday junction resolvase RecU	3	3	1	72	10326	6	37		596	596	596			Bacillus_haynesii_01131		Bacillus_paralicheniformi_04061				CamB6_00419
group_13243		Aspartate aminotransferase	3	3	1	72	10389	6	82		1184	1184	1184			Bacillus_haynesii_01137		Bacillus_paralicheniformi_04067				CamB6_00413
dapB		4-hydroxy-tetrahydrodipicolinate reductase	3	3	1	72	10373	6	92		803	803	803			Bacillus_haynesii_01149		Bacillus_paralicheniformi_04079				CamB6_00401
petD		Cytochrome b6-f complex subunit 4	3	3	1	72	10259	6	62		767	767	767			Bacillus_haynesii_01154		Bacillus_paralicheniformi_04084				CamB6_00396
trpA		Tryptophan synthase alpha chain	3	3	1	72	10479	16	6		803	803	803			Bacillus_haynesii_01163		Bacillus_paralicheniformi_04093				CamB6_00387
ndk		Nucleoside diphosphate kinase	3	3	1	72	10455	16	1		446	446	446			Bacillus_haynesii_01173		Bacillus_paralicheniformi_04103				CamB6_00377
nagB_2		Glucosamine-6-phosphate deaminase 1	3	3	1	72	14944	1	15112		728	758	738			Bacillus_haynesii_03673		Bacillus_paralicheniformi_03240				CamB6_02075
menG		Demethylmenaquinone methyltransferase	3	3	1	72	10454	16	61		698	698	698			Bacillus_haynesii_01175		Bacillus_paralicheniformi_04105				CamB6_00375
hepS		Heptaprenyl diphosphate synthase component 1	3	3	1	72	10452	16	60		785	785	785			Bacillus_haynesii_01176		Bacillus_paralicheniformi_04106				CamB6_00374
group_13253		hypothetical protein	3	3	1	72	10744	1	4586		899	899	899			Bacillus_haynesii_01186		Bacillus_paralicheniformi_04116				CamB6_00364
group_13254		hypothetical protein	3	3	1	72	10763	1	4546		176	176	176			Bacillus_haynesii_01191		Bacillus_paralicheniformi_04121				CamB6_00359
ypeB		Sporulation protein YpeB	3	3	1	72	10764	1	4547		1352	1352	1352			Bacillus_haynesii_01192		Bacillus_paralicheniformi_04122				CamB6_00358
ansZ_1		L-asparaginase 2	3	3	1	72	10767	1	4550		968	968	968			Bacillus_haynesii_01195		Bacillus_paralicheniformi_04125				CamB6_00355
group_13257		Ferredoxin--NADP reductase	3	3	1	72	10768	1	4551		995	995	995			Bacillus_haynesii_01196		Bacillus_paralicheniformi_04126				CamB6_00354
group_13259		hypothetical protein	3	3	1	72	8157	1	4618		452	452	452			Bacillus_haynesii_01200		Bacillus_paralicheniformi_04130				CamB6_00350
yhfS		putative protein YhfS	3	3	1	72	14924	1	15108		1121	1148	1139			Bacillus_haynesii_03676		Bacillus_paralicheniformi_03237				CamB6_02078
sigX		ECF RNA polymerase sigma factor SigX	3	3	1	72	10797	1	4533		584	584	584			Bacillus_haynesii_01210		Bacillus_paralicheniformi_04140				CamB6_00339
ccsA_1		Cytochrome c biogenesis protein CcsA	3	3	1	72	8137	1	4515		1175	1175	1175			Bacillus_haynesii_01218		Bacillus_paralicheniformi_04148				CamB6_00333
rluB		Ribosomal large subunit pseudouridine synthase B	3	3	1	72	8125	1	4658		734	734	734			Bacillus_haynesii_01221		Bacillus_paralicheniformi_04151				CamB6_00330
spmA		Spore maturation protein A	3	3	1	72	8118	1	4666		587	587	587			Bacillus_haynesii_01223		Bacillus_paralicheniformi_04153				CamB6_00328
php		Phosphotriesterase homology protein	3	3	1	72	14925	1	15107		884	884	884			Bacillus_haynesii_03677		Bacillus_paralicheniformi_03236				CamB6_02079
ribBA		Riboflavin biosynthesis protein RibBA	3	3	1	72	10841	1	4501		1196	1196	1196			Bacillus_haynesii_01232		Bacillus_paralicheniformi_04162				CamB6_00319
group_13271		hypothetical protein	3	3	1	72	10845	1	4479		344	344	344			Bacillus_haynesii_01235		Bacillus_paralicheniformi_04165				CamB6_00316
gerXA		Spore germination protein XA	3	3	1	72	8102	1	4488		1472	1472	1472			Bacillus_haynesii_01245		Bacillus_paralicheniformi_04174				CamB6_00305
dacF		D-alanyl-D-alanine carboxypeptidase DacF	3	3	1	72	8081	1	4725		1172	1172	1172			Bacillus_haynesii_01255		Bacillus_paralicheniformi_04184				CamB6_00295
punA		Purine nucleoside phosphorylase 1	3	3	1	72	8074	1	4724		815	815	815			Bacillus_haynesii_01256		Bacillus_paralicheniformi_04185				CamB6_00294
deoB_1		Phosphopentomutase	3	3	1	72	8075	1	4723		1184	1184	1184			Bacillus_haynesii_01257		Bacillus_paralicheniformi_04186				CamB6_00293
group_1328		hypothetical protein	3	3	1	72	14927	1	15093		359	359	359			Bacillus_haynesii_03679		Bacillus_paralicheniformi_03234				CamB6_02081
group_13280		hypothetical protein	3	3	1	72	10893	1	4464		224	224	224			Bacillus_haynesii_01259		Bacillus_paralicheniformi_04188				CamB6_00290
spoIIM		Stage II sporulation protein M	3	3	1	72	11554	1	4451		656	656	656			Bacillus_haynesii_01261		Bacillus_paralicheniformi_04190				CamB6_00288
chbC		PTS system N,N'-diacetylchitobiose-specific EIIC component	3	3	1	72	11555	1	4450		1346	1346	1346			Bacillus_haynesii_01262		Bacillus_paralicheniformi_04191				CamB6_00287
nudF		ADP-ribose pyrophosphatase	3	3	1	72	11568	1	4854		566	566	566			Bacillus_haynesii_01269		Bacillus_paralicheniformi_04199				CamB6_00280
iolS_2		Aldo-keto reductase IolS	3	3	1	72	11572	1	4858		920	920	920			Bacillus_haynesii_01273		Bacillus_paralicheniformi_04203				CamB6_00276
group_13288		hypothetical protein	3	3	1	72	11576	1	4861		239	239	239			Bacillus_haynesii_01276		Bacillus_paralicheniformi_04206				CamB6_00273
group_13289		hypothetical protein	3	3	1	72	11577	1	4862		323	323	323			Bacillus_haynesii_01277		Bacillus_paralicheniformi_04207				CamB6_00272
pcrB		Heptaprenylglyceryl phosphate synthase	3	3	1	72	14962	1	15807		686	686	686			Bacillus_haynesii_03685		Bacillus_paralicheniformi_03228				CamB6_02087
group_13293	gsiC_1	Glutathione transport system permease protein GsiC	3	3	1	72	11583	1	4886		941	941	941			Bacillus_haynesii_01284		Bacillus_paralicheniformi_04214				CamB6_00265
nikC		Nickel transport system permease protein NikC	3	3	1	72	11582	1	4430		830	839	833			Bacillus_haynesii_01285		Bacillus_paralicheniformi_04215				CamB6_00264
group_13297		hypothetical protein	3	3	1	72	10936	1	4918		212	212	212			Bacillus_haynesii_01293		Bacillus_paralicheniformi_04223				CamB6_00256
group_13298		hypothetical protein	3	3	1	72	10930	1	4925		488	488	488			Bacillus_haynesii_01299		Bacillus_paralicheniformi_04229				CamB6_00249
group_1330		hypothetical protein	3	3	1	72	14899	1	15077		110	110	110			Bacillus_haynesii_03691		Bacillus_paralicheniformi_03221				CamB6_02095
srrA_3		Transcriptional regulatory protein SrrA	3	3	1	72	11634	1	4842		701	701	701			Bacillus_haynesii_01304		Bacillus_paralicheniformi_04234				CamB6_00244
group_13303		hypothetical protein	3	3	1	72	12179	1	3909		977	977	977			Bacillus_haynesii_01311		Bacillus_paralicheniformi_03034				CamB6_02692
rocF_2		Arginase	3	3	1	72	4600	1	3922		914	914	914			Bacillus_haynesii_01326		Bacillus_paralicheniformi_03049				CamB6_02677
cdaR_1		CdaA regulatory protein CdaR	3	3	1	72	4605	1	3955		1316	1316	1316			Bacillus_haynesii_01330		Bacillus_paralicheniformi_03053				CamB6_02673
purD		Phosphoribosylamine--glycine ligase	3	3	1	72	14906	1	15080		1268	1268	1268			Bacillus_haynesii_03695		Bacillus_paralicheniformi_03217				CamB6_02099
group_13316		hypothetical protein	3	3	1	72	4949	1	5333		191	191	191			Bacillus_haynesii_01353		Bacillus_paralicheniformi_03078				CamB6_02657
purK		N5-carboxyaminoimidazole ribonucleotide synthase	3	3	1	72	14574	1	15841		1151	1193	1179			Bacillus_haynesii_03705		Bacillus_paralicheniformi_03207				CamB6_02108
group_1333		hypothetical protein	3	3	1	72	14188	1	15866		2225	2225	2225			Bacillus_haynesii_03713		Bacillus_paralicheniformi_03198				CamB6_02118
mneS		Manganese efflux system protein MneS	3	3	1	72	14087	1	15862		872	872	872			Bacillus_haynesii_03716		Bacillus_paralicheniformi_03195				CamB6_02121
group_1335		hypothetical protein	3	3	1	72	14098	1	257		992	992	992			Bacillus_haynesii_03725		Bacillus_paralicheniformi_03185				CamB6_02129
group_1336		hypothetical protein	3	3	1	72	14146	1	251		392	392	392			Bacillus_haynesii_03728		Bacillus_paralicheniformi_03182				CamB6_02132
tyrS		Tyrosine--tRNA ligase	3	3	1	72	14142	1	18002		1250	1253	1252			Bacillus_haynesii_03731		Bacillus_paralicheniformi_03179				CamB6_02135
blaI		Penicillinase repressor	3	3	1	72	4434	1	5426		386	386	386			Bacillus_haynesii_01446		Bacillus_paralicheniformi_01230				CamB6_02607
phoD_1		Alkaline phosphatase D	3	3	1	72	4436	1	5428		1751	1751	1751			Bacillus_haynesii_01448		Bacillus_paralicheniformi_01228				CamB6_02605
malL_2		Oligo-1,6-glucosidase 1	3	3	1	72	14139	1	18005		1706	1706	1706			Bacillus_haynesii_03733		Bacillus_paralicheniformi_03177				CamB6_02138
ycdA		putative lipoprotein YcdA	3	3	1	72	5065	1	3426		1076	1076	1076			Bacillus_haynesii_01484		Bacillus_paralicheniformi_01187				CamB6_02563
group_13388	licC_3	Lichenan permease IIC component	3	3	1	72	4236	1	5693		1286	1286	1286			Bacillus_haynesii_01496		Bacillus_paralicheniformi_01174				CamB6_02550
malP_2		Maltose phosphorylase	3	3	1	72	14137	1	18006		2336	2336	2336			Bacillus_haynesii_03734		Bacillus_paralicheniformi_03176				CamB6_02139
yceC		Stress response protein SCP2	3	3	1	72	4256	1	5718		602	602	602			Bacillus_haynesii_01516		Bacillus_paralicheniformi_01156				CamB6_02530
yceD_2		General stress protein 16U	3	3	1	72	4257	1	5719		581	581	581			Bacillus_haynesii_01517		Bacillus_paralicheniformi_01155				CamB6_02529
yceD_1		General stress protein 16U	3	3	1	72	4258	1	5720		578	578	578			Bacillus_haynesii_01518		Bacillus_paralicheniformi_01154				CamB6_02528
bbmA		Intracellular maltogenic amylase	3	3	1	72	14131	1	18011		1760	1760	1760			Bacillus_haynesii_03739		Bacillus_paralicheniformi_03171				CamB6_02144
group_13400		hypothetical protein	3	3	1	72	4259	1	5681		221	221	221			Bacillus_haynesii_01521		Bacillus_paralicheniformi_01151				CamB6_02525
nasA		Nitrate transporter	3	3	1	72	5165	1	3355		1205	1205	1205			Bacillus_haynesii_01526		Bacillus_paralicheniformi_01145				CamB6_02519
nadE		NH(3)-dependent NAD(+) synthetase	3	3	1	72	5223	1	5746		818	818	818			Bacillus_haynesii_01531		Bacillus_paralicheniformi_01140				CamB6_02513
putR_1		Proline-responsive transcriptional activator PutR	3	3	1	72	5287	1	5764		1244	1244	1244			Bacillus_haynesii_01537		Bacillus_paralicheniformi_01133				CamB6_02507
amyS		Alpha-amylase	3	3	1	72	14129	1	18013		1538	1664	1622			Bacillus_haynesii_03741		Bacillus_paralicheniformi_03169				CamB6_02146
group_13411		dITP/XTP pyrophosphatase	3	3	1	72	16607	1	17633		590	590	590			Bacillus_haynesii_01545		Bacillus_paralicheniformi_01582				CamB6_04401
rph		Ribonuclease PH	3	3	1	72	16606	1	17634		740	740	740			Bacillus_haynesii_01546		Bacillus_paralicheniformi_01583				CamB6_04400
racE		Glutamate racemase 1	3	3	1	72	16597	1	17636		815	815	815			Bacillus_haynesii_01548		Bacillus_paralicheniformi_01585				CamB6_04398
frdB		Fumarate reductase iron-sulfur subunit	3	3	1	72	16807	1	17560		764	764	764			Bacillus_haynesii_01553		Bacillus_paralicheniformi_01590				CamB6_04393
yslB		putative protein YslB	3	3	1	72	2679	1	17555		443	443	443			Bacillus_haynesii_01556		Bacillus_paralicheniformi_01593				CamB6_04390
group_13417	mutS2	Endonuclease MutS2	3	3	1	72	2669	1	17541		2357	2357	2357			Bacillus_haynesii_01566		Bacillus_paralicheniformi_01603				CamB6_04380
polX		DNA polymerase/3'-5' exonuclease PolX	3	3	1	72	2668	1	17453		1715	1715	1715			Bacillus_haynesii_01567		Bacillus_paralicheniformi_01604				CamB6_04379
group_1342		hypothetical protein	3	3	1	72	14125	1	18018		947	947	947			Bacillus_haynesii_03744		Bacillus_paralicheniformi_03165				CamB6_02149
pheT		Phenylalanine--tRNA ligase beta subunit	3	3	1	72	2653	1	17526		2414	2414	2414			Bacillus_haynesii_01578		Bacillus_paralicheniformi_01610				CamB6_04370
sspI		Small, acid-soluble spore protein I	3	3	1	72	2731	1	17508		212	215	213			Bacillus_haynesii_01581		Bacillus_paralicheniformi_01613				CamB6_04367
abfA		Intracellular exo-alpha-(1->5)-L-arabinofuranosidase	3	3	1	72	2729	1	17514		1508	1508	1508			Bacillus_haynesii_01583		Bacillus_paralicheniformi_01620				CamB6_04364
lrgB		Antiholin-like protein LrgB	3	3	1	72	2589	1	9227		683	683	683			Bacillus_haynesii_01598		Bacillus_paralicheniformi_01635				CamB6_04349
group_1343		hypothetical protein	3	3	1	72	14124	1	18019		425	425	425			Bacillus_haynesii_03745		Bacillus_paralicheniformi_03164				CamB6_02150
group_13431		hypothetical protein	3	3	1	72	2839	1	9214		842	842	842			Bacillus_haynesii_01606		Bacillus_paralicheniformi_01643				CamB6_04341
ytaF		putative sporulation protein YtaF	3	3	1	72	2867	1	9251		632	632	632			Bacillus_haynesii_01616		Bacillus_paralicheniformi_01653				CamB6_04330
polA		DNA polymerase I	3	3	1	72	2865	1	9249		2639	2639	2639			Bacillus_haynesii_01618		Bacillus_paralicheniformi_01655				CamB6_04328
phoR		Alkaline phosphatase synthesis sensor protein PhoR	3	3	1	72	2864	1	9267		1745	1745	1745			Bacillus_haynesii_01619		Bacillus_paralicheniformi_01656				CamB6_04327
group_13437		hypothetical protein	3	3	1	72	2897	1	9053		386	386	386			Bacillus_haynesii_01628		Bacillus_paralicheniformi_01665				CamB6_04319
group_13438	pyk	Pyruvate kinase	3	3	1	72	2898	1	9054		1757	1757	1757			Bacillus_haynesii_01629		Bacillus_paralicheniformi_01666				CamB6_04318
ytfJ		putative spore protein YtfJ	3	3	1	72	2446	1	8807		458	458	458			Bacillus_haynesii_01651		Bacillus_paralicheniformi_02969				CamB6_04296
ftsW_3		putative peptidoglycan glycosyltransferase FtsW	3	3	1	72	14122	1	18021		1142	1148	1144			Bacillus_haynesii_03746		Bacillus_paralicheniformi_03163				CamB6_02152
sppA		Putative signal peptide peptidase SppA	3	3	1	72	2449	1	9007		1007	1007	1007			Bacillus_haynesii_01654		Bacillus_paralicheniformi_02966				CamB6_04293
group_13444		hypothetical protein	3	3	1	72	2440	1	9006		428	428	428			Bacillus_haynesii_01658		Bacillus_paralicheniformi_02964				CamB6_04291
thiI		putative tRNA sulfurtransferase	3	3	1	72	2934	1	8992		1205	1205	1205			Bacillus_haynesii_01661		Bacillus_paralicheniformi_02961				CamB6_04288
brnQ_1		Branched-chain amino acid transport system 2 carrier protein	3	3	1	72	2416	1	8990		1337	1337	1337			Bacillus_haynesii_01663		Bacillus_paralicheniformi_02959				CamB6_04286
lytE		putative peptidoglycan endopeptidase LytE	3	3	1	72	6777	1	6867		827	836	830			Bacillus_haynesii_01670		Bacillus_paralicheniformi_02274				CamB6_01790
citA		Citrate synthase 1	3	3	1	72	6779	1	6865		1091	1091	1091			Bacillus_haynesii_01672		Bacillus_paralicheniformi_02272				CamB6_01788
group_1345		hypothetical protein	3	3	1	72	14120	1	18023		644	644	644			Bacillus_haynesii_03748		Bacillus_paralicheniformi_03161				CamB6_02154
ydaD_2		General stress protein 39	3	3	1	72	6781	1	6862		869	869	869			Bacillus_haynesii_01674		Bacillus_paralicheniformi_02270				CamB6_01786
group_13452		hypothetical protein	3	3	1	72	6782	1	6861		1358	1358	1358			Bacillus_haynesii_01675		Bacillus_paralicheniformi_02269				CamB6_01785
yhdK		putative anti-sigma-M factor YhdK	3	3	1	72	6791	1	6984		290	290	290			Bacillus_haynesii_01682		Bacillus_paralicheniformi_02260				CamB6_01778
group_13459		hypothetical protein	3	3	1	72	7713	1	6735		425	425	425			Bacillus_haynesii_01691		Bacillus_paralicheniformi_02250				CamB6_01771
group_1346		hypothetical protein	3	3	1	72	14108	1	18036		362	362	362			Bacillus_haynesii_03759		Bacillus_paralicheniformi_03150				CamB6_02165
group_13460		hypothetical protein	3	3	1	72	7712	1	6734		170	170	170			Bacillus_haynesii_01692		Bacillus_paralicheniformi_02249				CamB6_01770
group_13461		hypothetical protein	3	3	1	72	6590	1	6733		1373	1373	1373			Bacillus_haynesii_01693		Bacillus_paralicheniformi_02248				CamB6_01769
group_13462		hypothetical protein	3	3	1	72	6591	1	6732		401	401	401			Bacillus_haynesii_01694		Bacillus_paralicheniformi_02247				CamB6_01768
nhaC		Na(+)/H(+) antiporter NhaC	3	3	1	72	6606	1	11735		1358	1358	1358			Bacillus_haynesii_01706		Bacillus_paralicheniformi_02235				CamB6_01756
rphC_2		rifamycin-inactivating phosphotransferase RphC	3	3	1	72	14104	1	18038		2621	2624	2623			Bacillus_haynesii_03761		Bacillus_paralicheniformi_03148				CamB6_02167
group_13474		hypothetical protein	3	3	1	72	6627	1	11800		209	209	209			Bacillus_haynesii_01724		Bacillus_paralicheniformi_02218				CamB6_01741
yhaX		Stress response protein YhaX	3	3	1	72	6622	1	11794		863	863	863			Bacillus_haynesii_01729		Bacillus_paralicheniformi_02213				CamB6_01736
yhaP		putative protein YhaP	3	3	1	72	6654	1	11782		1268	1268	1268			Bacillus_haynesii_01737		Bacillus_paralicheniformi_02201				CamB6_01728
group_1348		hypothetical protein	3	3	1	72	15550	1	18040		614	614	614			Bacillus_haynesii_03762		Bacillus_paralicheniformi_03147				CamB6_02168
group_13481		hypothetical protein	3	3	1	72	19145	1	11186		356	356	356			Bacillus_haynesii_01747		Bacillus_paralicheniformi_02191				CamB6_01718
serC		Phosphoserine aminotransferase	3	3	1	72	19148	1	11651		1121	1121	1121			Bacillus_haynesii_01750		Bacillus_paralicheniformi_02188				CamB6_01715
pbpF		Penicillin-binding protein 1F	3	3	1	72	19156	1	11640		2138	2138	2138			Bacillus_haynesii_01758		Bacillus_paralicheniformi_02180				CamB6_01706
hemH_2		Ferrochelatase	3	3	1	72	19154	1	11638		938	938	938			Bacillus_haynesii_01760		Bacillus_paralicheniformi_02178				CamB6_01704
group_13486		hypothetical protein	3	3	1	72	19211	1	11636		572	572	572			Bacillus_haynesii_01762		Bacillus_paralicheniformi_02176				CamB6_01702
gltT		Proton/sodium-glutamate symport protein	3	3	1	72	19216	1	11566		1286	1286	1286			Bacillus_haynesii_01767		Bacillus_paralicheniformi_02171				CamB6_01697
group_1349		hypothetical protein	3	3	1	72	15556	1	18044		449	449	449			Bacillus_haynesii_03766		Bacillus_paralicheniformi_03143				CamB6_02172
lplJ		Lipoate-protein ligase LplJ	3	3	1	72	19220	1	11570		989	989	989			Bacillus_haynesii_01770		Bacillus_paralicheniformi_02168				CamB6_01694
group_1350		hypothetical protein	3	3	1	72	15557	1	18045		917	917	917			Bacillus_haynesii_03767		Bacillus_paralicheniformi_03142				CamB6_02173
group_13502		hypothetical protein	3	3	1	72	6988	1	14679		458	458	458			Bacillus_haynesii_01816		Bacillus_paralicheniformi_02340				CamB6_01857
emrB_2		Multidrug export protein EmrB	3	3	1	72	6967	1	14616		1589	1589	1589			Bacillus_haynesii_01835		Bacillus_paralicheniformi_02320				CamB6_01838
pnpB		p-benzoquinone reductase	3	3	1	72	6966	1	14615		530	530	530			Bacillus_haynesii_01836		Bacillus_paralicheniformi_02319				CamB6_01837
group_1351		hypothetical protein	3	3	1	72	14236	1	14418		734	734	734			Bacillus_haynesii_03771		Bacillus_paralicheniformi_02436				CamB6_02242
group_13512		hypothetical protein	3	3	1	72	6960	1	14611		941	941	941			Bacillus_haynesii_01842		Bacillus_paralicheniformi_02315				CamB6_01831
metN_1		Methionine import ATP-binding protein MetN	3	3	1	72	6861	1	6810		1001	1001	1001			Bacillus_haynesii_01844		Bacillus_paralicheniformi_02313				CamB6_01829
metI_2		D-methionine transport system permease protein MetI	3	3	1	72	6862	1	6811		650	650	650			Bacillus_haynesii_01845		Bacillus_paralicheniformi_02312				CamB6_01828
metQ_1		D-methionine-binding lipoprotein MetQ	3	3	1	72	6863	1	6812		818	821	819			Bacillus_haynesii_01846		Bacillus_paralicheniformi_02311				CamB6_01827
tcyP		L-cystine uptake protein TcyP	3	3	1	72	6866	1	6813		1385	1385	1385			Bacillus_haynesii_01847		Bacillus_paralicheniformi_02310				CamB6_01826
group_1352		hypothetical protein	3	3	1	72	14200	1	14419		194	194	194			Bacillus_haynesii_03772		Bacillus_paralicheniformi_02435				CamB6_02243
group_13521		hypothetical protein	3	3	1	72	6872	1	6818		647	647	647			Bacillus_haynesii_01852		Bacillus_paralicheniformi_02305				CamB6_01821
group_13524		hypothetical protein	3	3	1	72	6877	1	6823		368	368	368			Bacillus_haynesii_01857		Bacillus_paralicheniformi_02300				CamB6_01816
hxpB		Hexitol phosphatase B	3	3	1	72	6879	1	6825		662	662	662			Bacillus_haynesii_01859		Bacillus_paralicheniformi_02298				CamB6_01814
group_13526		hypothetical protein	3	3	1	72	7644	1	6786		134	134	134			Bacillus_haynesii_01861		Bacillus_paralicheniformi_02296				CamB6_01812
group_13527		hypothetical protein	3	3	1	72	17734	1	6848		911	911	911			Bacillus_haynesii_01865		Bacillus_paralicheniformi_02292				CamB6_01808
glpP		Glycerol uptake operon antiterminator regulatory protein	3	3	1	72	17732	1	6850		557	557	557			Bacillus_haynesii_01867		Bacillus_paralicheniformi_02290				CamB6_01806
glpK		Glycerol kinase	3	3	1	72	6851	1	6852		1490	1490	1490			Bacillus_haynesii_01869		Bacillus_paralicheniformi_02288				CamB6_01804
tsaE		tRNA threonylcarbamoyladenosine biosynthesis protein TsaE	3	3	1	72	5692	1	14450		476	488	484			Bacillus_haynesii_03781		Bacillus_paralicheniformi_02426				CamB6_02252
group_13531		hypothetical protein	3	3	1	72	13966	1	18277		830	833	832			Bacillus_haynesii_01880		Bacillus_paralicheniformi_03755				CamB6_00809
thyA1		Thymidylate synthase 1	3	3	1	72	13962	1	18280		902	902	902			Bacillus_haynesii_01882		Bacillus_paralicheniformi_03757				CamB6_00806
yneB		Resolvase YneB	3	3	1	72	9884	1	18305		647	647	647			Bacillus_haynesii_01886		Bacillus_paralicheniformi_03761				CamB6_00802
epr		Minor extracellular protease Epr	3	3	1	72	19264	1	11488		1775	1775	1775			Bacillus_haynesii_03800		Bacillus_paralicheniformi_02146				CamB6_01672
narG_1		Respiratory nitrate reductase 1 alpha chain	3	3	1	72	9243	1	10737		3686	3686	3686			Bacillus_haynesii_01925		Bacillus_paralicheniformi_03801				CamB6_00763
group_13541		hypothetical protein	3	3	1	72	9242	1	10561		1241	1241	1241			Bacillus_haynesii_01926		Bacillus_paralicheniformi_03802				CamB6_00762
mftC		Putative mycofactocin radical SAM maturase MftC	3	3	1	72	9241	1	10562		1103	1103	1103			Bacillus_haynesii_01927		Bacillus_paralicheniformi_03804				CamB6_00760
dctM		C4-dicarboxylate TRAP transporter large permease protein DctM	3	3	1	72	5817	1	9394		1295	1295	1295			Bacillus_haynesii_01971		Bacillus_paralicheniformi_03852				CamB6_00716
nrnB		Oligoribonuclease NrnB	3	3	1	72	8820	1	10480		1202	1202	1202			Bacillus_haynesii_01982		Bacillus_paralicheniformi_03863				CamB6_00703
yjlC		putative protein YjlC	3	3	1	72	8860	1	10462		434	434	434			Bacillus_haynesii_01992		Bacillus_paralicheniformi_03873				CamB6_00693
group_13569		hypothetical protein	3	3	1	72	8858	1	10460		230	230	230			Bacillus_haynesii_01994		Bacillus_paralicheniformi_03875				CamB6_00691
group_13571		Methylmalonyl-CoA carboxyltransferase 12S subunit	3	3	1	72	8853	1	10456		1529	1529	1529			Bacillus_haynesii_01997		Bacillus_paralicheniformi_03878				CamB6_00688
yngHB		Biotin/lipoyl attachment protein	3	3	1	72	8849	1	10452		212	212	212			Bacillus_haynesii_02000		Bacillus_paralicheniformi_03881				CamB6_00685
group_1358		hypothetical protein	3	3	1	72	19275	1	11477		770	791	777			Bacillus_haynesii_03810			Bacillus_sonorensis_02429		Bacillus_swezeyi_00944
melD		Melibiose/raffinose/stachyose import permease protein MelD	3	3	1	72	19255	1	11208		926	926	926			Bacillus_haynesii_03819		Bacillus_paralicheniformi_02129				CamB6_01666
group_13599		hypothetical protein	3	3	1	72	5254	1	3346		341	341	341			Bacillus_haynesii_02038		Bacillus_paralicheniformi_01127				CamB6_02501
melA		Alpha-galactosidase	3	3	1	72	19253	1	11206		1298	1298	1298			Bacillus_haynesii_03821		Bacillus_paralicheniformi_02127				CamB6_01664
group_13606		hypothetical protein	3	3	1	72	10966	1	4835		1265	1265	1265			Bacillus_haynesii_02058		Bacillus_paralicheniformi_04239				CamB6_00238
group_13609		hypothetical protein	3	3	1	72	11528	4	83		1964	1964	1964			Bacillus_haynesii_02070		Bacillus_paralicheniformi_04258				CamB6_00226
group_1361		hypothetical protein	3	3	1	72	18744	1	11447		1241	1241	1241			Bacillus_haynesii_03831		Bacillus_paralicheniformi_02119				CamB6_01656
gmuR		HTH-type transcriptional regulator GmuR	3	3	1	72	11525	4	76		713	713	713			Bacillus_haynesii_02079		Bacillus_paralicheniformi_04261				CamB6_00223
gmuB_2		PTS system oligo-beta-mannoside-specific EIIB component	3	3	1	72	11520	4	69		308	308	308			Bacillus_haynesii_02083		Bacillus_paralicheniformi_04265				CamB6_00219
mifM		Membrane protein insertion and folding monitor	3	3	1	72	11146	4	41		287	287	287			Bacillus_haynesii_02088		Bacillus_paralicheniformi_04270				CamB6_00214
modA		Molybdate-binding protein ModA	3	3	1	72	18736	1	11451		794	794	794			Bacillus_haynesii_03835		Bacillus_paralicheniformi_02115				CamB6_01652
bfmBAA		2-oxoisovalerate dehydrogenase subunit alpha	3	3	1	72	11047	4	127		992	992	992			Bacillus_haynesii_02100		Bacillus_paralicheniformi_04282				CamB6_00202
pta_2		Phosphate acetyltransferase	3	3	1	72	11059	4	14		911	911	911			Bacillus_haynesii_02104		Bacillus_paralicheniformi_04286				CamB6_00198
recN		DNA repair protein RecN	3	3	1	72	11082	4	142		1730	1730	1730			Bacillus_haynesii_02113		Bacillus_paralicheniformi_04294				CamB6_00189
spoIIIAE		Stage III sporulation protein AE	3	3	1	72	11442	4	248		1205	1205	1205			Bacillus_haynesii_02128		Bacillus_paralicheniformi_04309				CamB6_00173
ypdF		Aminopeptidase YpdF	3	3	1	72	11176	1	8051		1061	1061	1061			Bacillus_haynesii_02135		Bacillus_paralicheniformi_04316				CamB6_00166
group_13626		hypothetical protein	3	3	1	72	11335	1	8048		953	953	953			Bacillus_haynesii_02138		Bacillus_paralicheniformi_04319				CamB6_00163
group_13627		hypothetical protein	3	3	1	72	11337	1	8046		875	875	875			Bacillus_haynesii_02140		Bacillus_paralicheniformi_04321				CamB6_00161
glpE_3		Thiosulfate sulfurtransferase GlpE	3	3	1	72	11348	1	8019		386	386	386			Bacillus_haynesii_02143		Bacillus_paralicheniformi_04324				CamB6_00158
opuAB		Glycine betaine transport system permease protein OpuAB	3	3	1	72	11346	1	8021		854	854	854			Bacillus_haynesii_02145		Bacillus_paralicheniformi_04326				CamB6_00156
modB		Molybdenum transport system permease protein ModB	3	3	1	72	18734	1	11452		656	656	656			Bacillus_haynesii_03836		Bacillus_paralicheniformi_02114				CamB6_01651
yqzG		putative protein YqzG	3	3	1	72	11227	1	7951		320	320	320			Bacillus_haynesii_02157		Bacillus_paralicheniformi_04338				CamB6_00144
group_13632		hypothetical protein	3	3	1	72	11226	1	7956		182	182	182			Bacillus_haynesii_02158		Bacillus_paralicheniformi_04339				CamB6_00143
addA		ATP-dependent helicase/nuclease subunit A	3	3	1	72	18732	1	11454		3686	3692	3690			Bacillus_haynesii_03838		Bacillus_paralicheniformi_02112				CamB6_01649
sbcD		Nuclease SbcCD subunit D	3	3	1	72	18731	1	11455		1181	1181	1181			Bacillus_haynesii_03839		Bacillus_paralicheniformi_02111				CamB6_01648
gltC_2		HTH-type transcriptional regulator GltC	3	3	1	72	17385	1	8385		899	908	902			Bacillus_haynesii_02221		Bacillus_paralicheniformi_02618				CamB6_04527
smc_2		Chromosome partition protein Smc	3	3	1	72	18730	1	11456		3392	3392	3392			Bacillus_haynesii_03840		Bacillus_paralicheniformi_02110				CamB6_01647
group_13663		hypothetical protein	3	3	1	72	17374	1	8377		149	149	149			Bacillus_haynesii_02229		Bacillus_paralicheniformi_02626				CamB6_04519
group_13664		hypothetical protein	3	3	1	72	17367	1	8370		203	203	203			Bacillus_haynesii_02235		Bacillus_paralicheniformi_02633				CamB6_04513
trmR		tRNA 5-hydroxyuridine methyltransferase	3	3	1	72	17288	1	8555		662	662	662			Bacillus_haynesii_02242		Bacillus_paralicheniformi_02640				CamB6_04506
yrrK		Putative pre-16S rRNA nuclease	3	3	1	72	17212	1	8551		419	419	419			Bacillus_haynesii_02245		Bacillus_paralicheniformi_02643				CamB6_04503
alaS		Alanine--tRNA ligase	3	3	1	72	17134	5	21		2636	2636	2636			Bacillus_haynesii_02247		Bacillus_paralicheniformi_02645				CamB6_04501
group_13668		Putative transport protein	3	3	1	72	17133	5	22		1058	1058	1058			Bacillus_haynesii_02248		Bacillus_paralicheniformi_02646				CamB6_04500
recD2		ATP-dependent RecD-like DNA helicase	3	3	1	72	17123	5	16		2396	2396	2396			Bacillus_haynesii_02251		Bacillus_paralicheniformi_02649				CamB6_04497
yrrB		TPR repeat-containing protein YrrB	3	3	1	72	16934	5	15		650	650	650			Bacillus_haynesii_02252		Bacillus_paralicheniformi_02650				CamB6_04496
spoVB		Stage V sporulation protein B	3	3	1	72	17069	5	61		1553	1553	1553			Bacillus_haynesii_02269		Bacillus_paralicheniformi_02667				CamB6_04479
group_13675		hypothetical protein	3	3	1	72	17071	5	76		383	383	383			Bacillus_haynesii_02271		Bacillus_paralicheniformi_02669				CamB6_04477
ruvA		Holliday junction ATP-dependent DNA helicase RuvA	3	3	1	72	16978	5	103		605	605	605			Bacillus_haynesii_02277		Bacillus_paralicheniformi_02675				CamB6_04471
group_13677		hypothetical protein	3	3	1	72	17010	5	97		179	179	179			Bacillus_haynesii_02283		Bacillus_paralicheniformi_02681				CamB6_04465
cotH		Inner spore coat protein H	3	3	1	72	19300	1	11431		1085	1085	1085			Bacillus_haynesii_03849		Bacillus_paralicheniformi_02101				CamB6_01638
group_13683		hypothetical protein	3	3	1	72	16318	1	17784		341	341	341			Bacillus_haynesii_02298		Bacillus_paralicheniformi_02696				CamB6_04450
sdpR_1		Transcriptional repressor SdpR	3	3	1	72	16333	1	17792		323	323	323			Bacillus_haynesii_02303		Bacillus_paralicheniformi_02701				CamB6_04445
mreD		Rod shape-determining protein MreD	3	3	1	72	16416	1	17799		518	518	518			Bacillus_haynesii_02306		Bacillus_paralicheniformi_02704				CamB6_04442
group_13686		hypothetical protein	3	3	1	72	16409	1	17740		674	674	674			Bacillus_haynesii_02309		Bacillus_paralicheniformi_02707				CamB6_04439
group_13689		hypothetical protein	3	3	1	72	16372	1	17747		191	191	191			Bacillus_haynesii_02315		Bacillus_paralicheniformi_02713				CamB6_04432
nrgA_2		Ammonium transporter	3	3	1	72	19482	1	11276		1379	1442	1421			Bacillus_haynesii_03858		Bacillus_paralicheniformi_02093				CamB6_01630
hemL		Glutamate-1-semialdehyde 2,1-aminomutase	3	3	1	72	16369	1	17736		1295	1295	1295			Bacillus_haynesii_02318		Bacillus_paralicheniformi_01555				CamB6_04429
hemA		Glutamyl-tRNA reductase	3	3	1	72	16844	1	17735		1385	1385	1385			Bacillus_haynesii_02323		Bacillus_paralicheniformi_01560				CamB6_04424
group_13693		hypothetical protein	3	3	1	72	16478	1	16911		1007	1007	1007			Bacillus_haynesii_02330		Bacillus_paralicheniformi_01567				CamB6_04417
leuB		3-isopropylmalate dehydrogenase	3	3	1	72	16648	1	17848		1112	1112	1112			Bacillus_haynesii_02333		Bacillus_paralicheniformi_01570				CamB6_04414
group_13699		hypothetical protein	3	3	1	72	11868	15	82		1700	1700	1700			Bacillus_haynesii_02352		Bacillus_paralicheniformi_03361				CamB6_02940
sleL		Cortical fragment-lytic enzyme	3	3	1	72	11865	15	79		1319	1319	1319			Bacillus_haynesii_02355		Bacillus_paralicheniformi_03364				CamB6_02943
spoIIQ		Stage II sporulation protein Q	3	3	1	72	25699	7	14		875	875	875			Bacillus_haynesii_02370		Bacillus_paralicheniformi_00974				CamB6_03440
ppaC		Manganese-dependent inorganic pyrophosphatase	3	3	1	72	23901	7	23		929	929	929			Bacillus_haynesii_02382		Bacillus_paralicheniformi_00986				CamB6_03450
pbuE_2		Purine efflux pump PbuE	3	3	1	72	23903	7	21		1193	1193	1193			Bacillus_haynesii_02384		Bacillus_paralicheniformi_00988				CamB6_03452
flgG_1		Flagellar basal-body rod protein FlgG	3	3	1	72	25587	1	17276		839	839	839			Bacillus_haynesii_02388		Bacillus_paralicheniformi_00992				CamB6_03456
flgG_2		Flagellar basal-body rod protein FlgG	3	3	1	72	25586	1	17277		827	827	827			Bacillus_haynesii_02389		Bacillus_paralicheniformi_00993				CamB6_03457
degA_2		HTH-type transcriptional regulator DegA	3	3	1	72	18708	1	11299		1043	1043	1043			Bacillus_haynesii_03863		Bacillus_paralicheniformi_02088				CamB6_01625
mscL		Large-conductance mechanosensitive channel	3	3	1	72	25452	1	17275		380	380	380			Bacillus_haynesii_02391		Bacillus_paralicheniformi_00995				CamB6_03459
ywpG		putative protein YwpG	3	3	1	72	25450	1	17273		371	371	371			Bacillus_haynesii_02393		Bacillus_paralicheniformi_00997				CamB6_03461
srlA		PTS system glucitol/sorbitol-specific EIIC component	3	3	1	72	25446	1	17268		548	548	548			Bacillus_haynesii_02397		Bacillus_paralicheniformi_01001				CamB6_03466
srlE		PTS system glucitol/sorbitol-specific EIIB component	3	3	1	72	25445	1	17267		1007	1007	1007			Bacillus_haynesii_02398		Bacillus_paralicheniformi_01002				CamB6_03467
alsD		Alpha-acetolactate decarboxylase	3	3	1	72	25512	1	17179		761	761	761			Bacillus_haynesii_02416		Bacillus_paralicheniformi_01024				CamB6_03485
iolX		scyllo-inositol 2-dehydrogenase (NAD(+))	3	3	1	72	18709	1	11297		185	1028	747			Bacillus_haynesii_03864		Bacillus_paralicheniformi_02086				CamB6_01624
rbsB		Ribose import binding protein RbsB	3	3	1	72	25516	1	17184		914	914	914			Bacillus_haynesii_02419		Bacillus_paralicheniformi_01027				CamB6_03488
rbsC		Ribose import permease protein RbsC	3	3	1	72	25517	1	17185		962	962	962			Bacillus_haynesii_02420		Bacillus_paralicheniformi_01028				CamB6_03489
degA_1		HTH-type transcriptional regulator DegA	3	3	1	72	25521	1	17189		980	980	980			Bacillus_haynesii_02424		Bacillus_paralicheniformi_01032				CamB6_03493
tagT		Polyisoprenyl-teichoic acid--peptidoglycan teichoic acid transferase TagT	3	3	1	72	25502	1	17339		956	956	956			Bacillus_haynesii_02431		Bacillus_paralicheniformi_01039				CamB6_03500
group_13725		hypothetical protein	3	3	1	72	25500	1	17341		137	137	137			Bacillus_haynesii_02433		Bacillus_paralicheniformi_01041				CamB6_03502
nrdG		Anaerobic ribonucleoside-triphosphate reductase-activating protein	3	3	1	72	25071	1	17350		494	494	494			Bacillus_haynesii_02442		Bacillus_paralicheniformi_01050				CamB6_03511
gerAA_3		Spore germination protein B1	3	3	1	72	18712	1	11293		689	1469	1177			Bacillus_haynesii_03867		Bacillus_paralicheniformi_02082				CamB6_01620
ddc		L-2,4-diaminobutyrate decarboxylase	3	3	1	72	18716	1	11286		1511	1511	1511			Bacillus_haynesii_03871		Bacillus_paralicheniformi_02078				CamB6_01616
iucD		L-lysine N6-monooxygenase	3	3	1	72	18720	1	11283		1343	1346	1345			Bacillus_haynesii_03874		Bacillus_paralicheniformi_02075				CamB6_01613
iucC		Aerobactin synthase	3	3	1	72	18721	1	11282		1814	1814	1814			Bacillus_haynesii_03875		Bacillus_paralicheniformi_02074				CamB6_01612
group_1377		hypothetical protein	3	3	1	72	18722	1	11281		440	440	440			Bacillus_haynesii_03876		Bacillus_paralicheniformi_02073				CamB6_01611
tuaB		Teichuronic acid biosynthesis protein TuaB	3	3	1	72	25156	1	17039		1439	1439	1439			Bacillus_haynesii_02510		Bacillus_paralicheniformi_01378				CamB6_03536
tuaF		Teichuronic acid biosynthesis protein TuaF	3	3	1	72	25165	1	17050		674	674	674			Bacillus_haynesii_02515		Bacillus_paralicheniformi_01373				CamB6_03541
tuaG		Putative teichuronic acid biosynthesis glycosyltransferase TuaG	3	3	1	72	25167	1	17051		758	758	758			Bacillus_haynesii_02516		Bacillus_paralicheniformi_01372				CamB6_03542
yigZ		IMPACT family member YigZ	3	3	1	72	25175	1	17068		638	638	638			Bacillus_haynesii_02521		Bacillus_paralicheniformi_01367				CamB6_03547
cccB		Cytochrome c-551	3	3	1	72	24934	3	336		326	326	326			Bacillus_haynesii_02545		Bacillus_paralicheniformi_01342				CamB6_03572
group_1378		hypothetical protein	3	3	1	72	18723	1	11237		833	833	833			Bacillus_haynesii_03877		Bacillus_paralicheniformi_02072				CamB6_01610
group_13782		hypothetical protein	3	3	1	72	24159	3	232		1094	1094	1094			Bacillus_haynesii_02560		Bacillus_paralicheniformi_01327				CamB6_03590
group_13785		hypothetical protein	3	3	1	72	24165	3	86		479	479	479			Bacillus_haynesii_02565		Bacillus_paralicheniformi_01322				CamB6_03595
hisG		ATP phosphoribosyltransferase	3	3	1	72	24183	3	184		641	641	641			Bacillus_haynesii_02574		Bacillus_paralicheniformi_01313				CamB6_03604
hisB		Imidazoleglycerol-phosphate dehydratase	3	3	1	72	24852	3	181		584	584	584			Bacillus_haynesii_02576		Bacillus_paralicheniformi_01311				CamB6_03606
cvfB		Conserved virulence factor B	3	3	1	72	19479	1	11337		848	848	848			Bacillus_haynesii_03882		Bacillus_paralicheniformi_02067				CamB6_01605
hisF		Imidazole glycerol phosphate synthase subunit HisF	3	3	1	72	24855	3	92		758	758	758			Bacillus_haynesii_02579		Bacillus_paralicheniformi_01308				CamB6_03609
group_13793		Gluconeogenesis factor	3	3	1	72	24842	3	101		995	995	995			Bacillus_haynesii_02586		Bacillus_paralicheniformi_01301				CamB6_03616
dauA		C4-dicarboxylic acid transporter DauA	3	3	1	72	24202	3	123		1619	1619	1619			Bacillus_haynesii_02596		Bacillus_paralicheniformi_01290				CamB6_03626
group_1380		hypothetical protein	3	3	1	72	19522	1	11266		452	452	452			Bacillus_haynesii_03887		Bacillus_paralicheniformi_02062				CamB6_01600
group_13800		hypothetical protein	3	3	1	72	24230	1	19208		458	458	458			Bacillus_haynesii_02609		Bacillus_paralicheniformi_00023				CamB6_03697
ywqC_2		putative capsular polysaccharide biosynthesis protein YwqC	3	3	1	72	24231	1	19209		752	752	752			Bacillus_haynesii_02610		Bacillus_paralicheniformi_00024				CamB6_03698
yveL		Putative tyrosine-protein kinase YveL	3	3	1	72	24232	1	19210		692	692	692			Bacillus_haynesii_02611		Bacillus_paralicheniformi_00025				CamB6_03699
pglF		UDP-N-acetyl-alpha-D-glucosamine C6 dehydratase	3	3	1	72	24233	1	19211		1817	1817	1817			Bacillus_haynesii_02612		Bacillus_paralicheniformi_00026				CamB6_03700
epsG		Transmembrane protein EpsG	3	3	1	72	24237	1	19215		1103	1103	1103			Bacillus_haynesii_02616		Bacillus_paralicheniformi_00030				CamB6_03704
epsK		putative membrane protein EpsK	3	3	1	72	24241	1	19219		1556	1556	1556			Bacillus_haynesii_02620		Bacillus_paralicheniformi_00034				CamB6_03708
epsL		putative sugar transferase EpsL	3	3	1	72	24242	1	19220		602	602	602			Bacillus_haynesii_02621		Bacillus_paralicheniformi_00035				CamB6_03709
yvfG		putative protein YvfG	3	3	1	72	24247	1	19224		215	215	215			Bacillus_haynesii_02625		Bacillus_paralicheniformi_00039				CamB6_03713
lutP		L-lactate permease	3	3	1	72	24249	1	19226		1691	1691	1691			Bacillus_haynesii_02627		Bacillus_paralicheniformi_00041				CamB6_03715
group_1381		hypothetical protein	3	3	1	72	18673	1	11262		767	767	767			Bacillus_haynesii_03891		Bacillus_paralicheniformi_02058				CamB6_01596
opuCC		Glycine betaine/carnitine/choline-binding protein OpuCC	3	3	1	72	9327	1	18707		917	917	917			Bacillus_haynesii_02653		Bacillus_paralicheniformi_00068				CamB6_03743
rghR_2		HTH-type transcriptional repressor RghR	3	3	1	72	9330	1	18710		401	401	401			Bacillus_haynesii_02656		Bacillus_paralicheniformi_00071				CamB6_03746
rnr		Ribonuclease R	3	3	1	72	9502	1	18738		2303	2303	2303			Bacillus_haynesii_02661		Bacillus_paralicheniformi_00076				CamB6_03751
argB		Acetylglutamate kinase	3	3	1	72	19531	1	13381		776	776	776			Bacillus_haynesii_03895		Bacillus_paralicheniformi_02054				CamB6_01592
cypX		Pulcherriminic acid synthase	3	3	1	72	9548	1	18644		1220	1220	1220			Bacillus_haynesii_02678		Bacillus_paralicheniformi_00163				CamB6_03775
yraA_1		Putative cysteine protease YraA	3	3	1	72	9539	1	18633		551	551	551			Bacillus_haynesii_02687		Bacillus_paralicheniformi_00172				CamB6_03784
group_13824	csoR_1	Copper-sensing transcriptional repressor CsoR	3	3	1	72	9538	1	18632		305	305	305			Bacillus_haynesii_02688		Bacillus_paralicheniformi_00173				CamB6_03785
fruA_2		PTS system fructose-specific EIIABC component	3	3	1	72	9578	1	191		1400	1400	1400			Bacillus_haynesii_02694		Bacillus_paralicheniformi_00179				CamB6_03791
glvR_1		HTH-type transcriptional regulator GlvR	3	3	1	72	9580	1	193		779	779	779			Bacillus_haynesii_02696		Bacillus_paralicheniformi_00181				CamB6_03793
argD		Acetylornithine aminotransferase	3	3	1	72	19576	1	13382		1157	1157	1157			Bacillus_haynesii_03896		Bacillus_paralicheniformi_02053				CamB6_01591
bdbC		Disulfide bond formation protein C	3	3	1	72	9678	1	180		413	413	413			Bacillus_haynesii_02708		Bacillus_paralicheniformi_00193				CamB6_03802
group_13834		hypothetical protein	3	3	1	72	9674	1	173		608	608	608			Bacillus_haynesii_02712		Bacillus_paralicheniformi_00197				CamB6_03806
emrY_2		putative multidrug resistance protein EmrY	3	3	1	72	9665	1	165		1451	1451	1451			Bacillus_haynesii_02718		Bacillus_paralicheniformi_00204				CamB6_03813
ydjM_1		Inner membrane protein YdjM	3	3	1	72	9663	1	163		470	470	470			Bacillus_haynesii_02720		Bacillus_paralicheniformi_00206				CamB6_03815
feuC_2		Iron-uptake system permease protein FeuC	3	3	1	72	9660	1	160		1013	1013	1013			Bacillus_haynesii_02723		Bacillus_paralicheniformi_00209				CamB6_03818
carA_2		Carbamoyl-phosphate synthase arginine-specific small chain	3	3	1	72	19577	1	13383		1064	1064	1064			Bacillus_haynesii_03897		Bacillus_paralicheniformi_02052				CamB6_01590
yusV_1		putative siderophore transport system ATP-binding protein YusV	3	3	1	72	9659	1	159		812	812	812			Bacillus_haynesii_02724		Bacillus_paralicheniformi_00210				CamB6_03819
yjmB		putative symporter YjmB	3	3	1	72	9655	1	155		1388	1388	1388			Bacillus_haynesii_02728		Bacillus_paralicheniformi_00214				CamB6_03823
exuR		putative HTH-type transcriptional repressor ExuR	3	3	1	72	9654	1	154		998	998	998			Bacillus_haynesii_02729		Bacillus_paralicheniformi_00215				CamB6_03824
uxaA		Altronate dehydratase	3	3	1	72	9652	1	152		1490	1490	1490			Bacillus_haynesii_02731		Bacillus_paralicheniformi_00217				CamB6_03826
group_1385		hypothetical protein	3	3	1	72	19584	1	13389		734	734	734			Bacillus_haynesii_03903		Bacillus_paralicheniformi_02046				CamB6_01584
liaF		Protein LiaF	3	3	1	72	490	1	48		731	731	731			Bacillus_haynesii_02751		Bacillus_paralicheniformi_00238				CamB6_03840
liaS		Sensor histidine kinase LiaS	3	3	1	72	491	1	49		1064	1064	1064			Bacillus_haynesii_02752		Bacillus_paralicheniformi_00239				CamB6_03841
yuzO		putative protein YuzO	3	3	1	72	391	1	89		164	164	164			Bacillus_haynesii_02761		Bacillus_paralicheniformi_00248				CamB6_03850
cssS		Sensor histidine kinase CssS	3	3	1	72	390	1	88		1346	1346	1346			Bacillus_haynesii_02762		Bacillus_paralicheniformi_00249				CamB6_03851
htrB		Serine protease Do-like HtrB	3	3	1	72	388	1	86		1370	1370	1370			Bacillus_haynesii_02764		Bacillus_paralicheniformi_00251				CamB6_03853
mrgA		Metalloregulation DNA-binding stress protein	3	3	1	72	387	1	85		464	464	464			Bacillus_haynesii_02765		Bacillus_paralicheniformi_00252				CamB6_03854
group_13864		hypothetical protein	3	3	1	72	362	1	3		341	341	341			Bacillus_haynesii_02776		Bacillus_paralicheniformi_00263				CamB6_03865
fadA		3-ketoacyl-CoA thiolase	3	3	1	72	366	1	7		1175	1175	1175			Bacillus_haynesii_02780		Bacillus_paralicheniformi_00267				CamB6_03869
gcvH		Glycine cleavage system H protein	3	3	1	72	602	1	19460		383	383	383			Bacillus_haynesii_02783		Bacillus_paralicheniformi_00270				CamB6_03872
rnmV_1		Ribonuclease M5	3	3	1	72	604	1	19458		344	344	344			Bacillus_haynesii_02785		Bacillus_paralicheniformi_00272				CamB6_03874
group_1387		hypothetical protein	3	3	1	72	18651	1	13376		788	788	788			Bacillus_haynesii_03910		Bacillus_paralicheniformi_02039				CamB6_01577
metN_2		Methionine import ATP-binding protein MetN	3	3	1	72	607	1	19455		1025	1025	1025			Bacillus_haynesii_02788		Bacillus_paralicheniformi_00275				CamB6_03877
metQ_2		Methionine-binding lipoprotein MetQ	3	3	1	72	610	1	15		830	830	830			Bacillus_haynesii_02790		Bacillus_paralicheniformi_00277				CamB6_03879
sufS		Cysteine desulfurase SufS	3	3	1	72	808	31	4		1220	1220	1220			Bacillus_haynesii_02795		Bacillus_paralicheniformi_00282				CamB6_03884
tetA		Tetracycline resistance protein, class B	3	3	1	72	316	1	18818		1196	1196	1196			Bacillus_haynesii_02808		Bacillus_paralicheniformi_00295				CamB6_03958
rex8A		Reducing-end xylose-releasing exo-oligoxylanase Rex8A	3	3	1	72	19638	1	13483		1304	1325	1311			Bacillus_haynesii_03928		Bacillus_paralicheniformi_02021				CamB6_01560
group_13883		hypothetical protein	3	3	1	72	323	1	18812		851	851	851			Bacillus_haynesii_02815		Bacillus_paralicheniformi_00301				CamB6_03967
group_13884		hypothetical protein	3	3	1	72	324	1	18811		821	821	821			Bacillus_haynesii_02816		Bacillus_paralicheniformi_00302				CamB6_03968
group_13885		hypothetical protein	3	3	1	72	334	1	18805		113	113	113			Bacillus_haynesii_02821		Bacillus_paralicheniformi_00307				CamB6_03973
lytH		L-Ala--D-Glu endopeptidase	3	3	1	72	335	1	18804		980	980	980			Bacillus_haynesii_02822		Bacillus_paralicheniformi_00308				CamB6_03974
group_13887		hypothetical protein	3	3	1	72	950	24	27		617	617	617			Bacillus_haynesii_02824		Bacillus_paralicheniformi_00310				CamB6_03976
group_13888		hypothetical protein	3	3	1	72	954	24	25		443	443	443			Bacillus_haynesii_02826		Bacillus_paralicheniformi_00312				CamB6_03978
ypjQ_2		putative protein YpjQ	3	3	1	72	959	24	22		482	482	482			Bacillus_haynesii_02828		Bacillus_paralicheniformi_00314				CamB6_03980
dpiB		Sensor histidine kinase DpiB	3	3	1	72	19646	1	13509		1454	1595	1531			Bacillus_haynesii_03933		Bacillus_paralicheniformi_02016				CamB6_01555
thrB		Homoserine kinase	3	3	1	72	969	24	12		920	920	920			Bacillus_haynesii_02833		Bacillus_paralicheniformi_00319				CamB6_03985
group_13891		hypothetical protein	3	3	1	72	240	1	1071		326	326	326			Bacillus_haynesii_02836		Bacillus_paralicheniformi_00322				CamB6_03988
padC		Phenolic acid decarboxylase PadC	3	3	1	72	238	1	1073		500	500	500			Bacillus_haynesii_02838		Bacillus_paralicheniformi_00324				CamB6_03990
rapI_4		Response regulator aspartate phosphatase I	3	3	1	72	237	1	1074		1106	1106	1106			Bacillus_haynesii_02839		Bacillus_paralicheniformi_00325				CamB6_03991
group_13898		hypothetical protein	3	3	1	72	2002	1	1092		236	236	236			Bacillus_haynesii_02846		Bacillus_paralicheniformi_00330				CamB6_03996
nupX		Putative nucleoside permease NupX	3	3	1	72	2003	1	1093		1217	1217	1217			Bacillus_haynesii_02847		Bacillus_paralicheniformi_00331				CamB6_03997
mltF		Membrane-bound lytic murein transglycosylase F	3	3	1	72	19656	1	13519		653	653	653			Bacillus_haynesii_03939		Bacillus_paralicheniformi_02010				CamB6_01549
ald_2		Alanine dehydrogenase	3	3	1	72	1463	1	1206		1139	1139	1139			Bacillus_haynesii_02863		Bacillus_paralicheniformi_00347				CamB6_04013
putR_2		Proline-responsive transcriptional activator PutR	3	3	1	72	1464	1	1207		1238	1238	1238			Bacillus_haynesii_02864		Bacillus_paralicheniformi_00348				CamB6_04014
group_13904	alsT_4	Amino-acid carrier protein AlsT	3	3	1	72	1465	1	1208		1409	1409	1409			Bacillus_haynesii_02865		Bacillus_paralicheniformi_00349				CamB6_04015
yukD		ESX secretion system protein YukD	3	3	1	72	1932	1	1195		239	239	239			Bacillus_haynesii_02867		Bacillus_paralicheniformi_00351				CamB6_04017
eccC		ESX secretion system protein EccC	3	3	1	72	1930	1	1193		4484	4484	4484			Bacillus_haynesii_02869		Bacillus_paralicheniformi_00353				CamB6_04019
yjbK		Putative triphosphatase YjbK	3	3	1	72	19655	1	13360		572	572	572			Bacillus_haynesii_03940		Bacillus_paralicheniformi_02009				CamB6_01548
group_13912		hypothetical protein	3	3	1	72	1908	1	1235		170	170	170			Bacillus_haynesii_02887		Bacillus_paralicheniformi_00373				CamB6_04036
comP		Sensor histidine kinase ComP	3	3	1	72	1907	1	1236		2315	2315	2315			Bacillus_haynesii_02888		Bacillus_paralicheniformi_00374				CamB6_04037
group_13914		Putative esterase	3	3	1	72	1902	1	1243		389	389	389			Bacillus_haynesii_02890		Bacillus_paralicheniformi_00376				CamB6_04039
mrpG		Na(+)/H(+) antiporter subunit G	3	3	1	72	1901	1	1244		374	374	374			Bacillus_haynesii_02891		Bacillus_paralicheniformi_00377				CamB6_04040
mrpC		Na(+)/H(+) antiporter subunit C	3	3	1	72	1893	1	1252		341	341	341			Bacillus_haynesii_02895		Bacillus_paralicheniformi_00381				CamB6_04044
mrpB		Na(+)/H(+) antiporter subunit B	3	3	1	72	1892	1	1253		431	431	431			Bacillus_haynesii_02896		Bacillus_paralicheniformi_00382				CamB6_04045
mrpA		Na(+)/H(+) antiporter subunit A	3	3	1	72	1891	1	1254		2402	2402	2402			Bacillus_haynesii_02897		Bacillus_paralicheniformi_00383				CamB6_04046
group_13919		hypothetical protein	3	3	1	72	1890	1	1255		233	233	233			Bacillus_haynesii_02898		Bacillus_paralicheniformi_00384				CamB6_04047
thiD		Hydroxymethylpyrimidine/phosphomethylpyrimidine kinase	3	3	1	72	19708	1	13565		818	818	818			Bacillus_haynesii_03953		Bacillus_paralicheniformi_01996				CamB6_01535
dedA		Protein DedA	3	3	1	72	1887	1	1258		482	482	482			Bacillus_haynesii_02901		Bacillus_paralicheniformi_00387				CamB6_04050
dcuS		Sensor histidine kinase DcuS	3	3	1	72	1851	1	1263		1601	1601	1601			Bacillus_haynesii_02904		Bacillus_paralicheniformi_00390				CamB6_04053
group_13922		hypothetical protein	3	3	1	72	1846	1	1268		617	617	617			Bacillus_haynesii_02909		Bacillus_paralicheniformi_00395				CamB6_04058
group_13923		hypothetical protein	3	3	1	72	1844	1	1270		200	200	200			Bacillus_haynesii_02911		Bacillus_paralicheniformi_00397				CamB6_04060
ydaD_3		General stress protein 39	3	3	1	72	19236	1	11587		857	857	857			Bacillus_haynesii_02940		Bacillus_paralicheniformi_02153				CamB6_01679
cotZ		Spore coat protein Z	3	3	1	72	19721	1	13356		449	449	449			Bacillus_haynesii_03956		Bacillus_paralicheniformi_01993				CamB6_01532
group_13933		hypothetical protein	3	3	1	72	15048	1	18451		188	188	188			Bacillus_haynesii_02948		Bacillus_paralicheniformi_01843				CamB6_01312
ykvU		Sporulation protein YkvU	3	3	1	72	15045	1	12321		1340	1340	1340			Bacillus_haynesii_02951		Bacillus_paralicheniformi_01840				CamB6_01309
ptsG		PTS system glucose-specific EIICBA component	3	3	1	72	20847	1	12315		2096	2096	2096			Bacillus_haynesii_02959		Bacillus_paralicheniformi_01833				CamB6_01302
group_13936		hypothetical protein	3	3	1	72	20624	13	45		233	233	233			Bacillus_haynesii_02962		Bacillus_paralicheniformi_01830				CamB6_01299
group_1394		hypothetical protein	3	3	1	72	19712	1	13582		209	209	209			Bacillus_haynesii_03962		Bacillus_paralicheniformi_01987				CamB6_01526
galE_4		UDP-glucose 4-epimerase	3	3	1	72	19749	1	13335		986	986	986			Bacillus_haynesii_03968		Bacillus_paralicheniformi_01981				CamB6_01520
yjcG		Putative phosphoesterase YjcG	3	3	1	72	19774	1	13614		509	509	509			Bacillus_haynesii_03972		Bacillus_paralicheniformi_01977				CamB6_01515
group_1397		hypothetical protein	3	3	1	72	1182	1	14038		113	569	417			Bacillus_haynesii_03979		Bacillus_paralicheniformi_01969				CamB6_01506
group_13973		hypothetical protein	3	3	1	72	1583	1	914		404	404	404			Bacillus_haynesii_03020		Bacillus_paralicheniformi_00411				CamB6_04076
group_13977		hypothetical protein	3	3	1	72	1774	1	1307		1145	1145	1145			Bacillus_haynesii_03038		Bacillus_paralicheniformi_00430				CamB6_04092
group_13979		hypothetical protein	3	3	1	72	1767	1	1300		209	209	209			Bacillus_haynesii_03044		Bacillus_paralicheniformi_00437				CamB6_04099
pbpE_2		Penicillin-binding protein 4*	3	3	1	72	1184	1	14036		1217	1373	1321			Bacillus_haynesii_03982		Bacillus_paralicheniformi_01967				CamB6_01504
sglT_2		hypothetical protein	3	3	1	72	1597	1	1466		1628	1628	1628			Bacillus_haynesii_03053		Bacillus_paralicheniformi_00462				CamB6_04117
ktrA_1		Ktr system potassium uptake protein A	3	3	1	72	1681	1	1496		656	656	656			Bacillus_haynesii_03061		Bacillus_paralicheniformi_00471				CamB6_04125
rapG_1		Response regulator aspartate phosphatase G	3	3	1	72	1678	1	1499		1112	1112	1112			Bacillus_haynesii_03064		Bacillus_paralicheniformi_00474				CamB6_04128
group_13985		hypothetical protein	3	3	1	72	21771	14	37		131	131	131			Bacillus_haynesii_03073		Bacillus_paralicheniformi_01770				CamB6_01240
glcR_2		HTH-type transcriptional repressor GlcR	3	3	1	72	20575	14	73		755	755	755			Bacillus_haynesii_03082		Bacillus_paralicheniformi_01779				CamB6_01249
maa		Maltose O-acetyltransferase	3	3	1	72	1241	1	13663		275	578	477			Bacillus_haynesii_03996		Bacillus_paralicheniformi_01951				CamB6_01494
group_13990		putative ABC transporter ATP-binding protein	3	3	1	72	20569	14	67		1820	1820	1820			Bacillus_haynesii_03088		Bacillus_paralicheniformi_01785				CamB6_01254
group_13994		hypothetical protein	3	3	1	72	12827	1	13082		1082	1082	1082			Bacillus_haynesii_03106		Bacillus_paralicheniformi_04532				CamB6_01986
yfkO		Putative NAD(P)H nitroreductase YfkO	3	3	1	72	12821	1	13088		683	683	683			Bacillus_haynesii_03112		Bacillus_paralicheniformi_04538				CamB6_01980
group_13996	alsT_5	Amino-acid carrier protein AlsT	3	3	1	72	7201	1	13091		1358	1358	1358			Bacillus_haynesii_03116		Bacillus_paralicheniformi_04542				CamB6_01975
chaA		Ca(2+)/H(+) antiporter ChaA	3	3	1	72	7145	1	13129		1055	1055	1055			Bacillus_haynesii_03123		Bacillus_paralicheniformi_04549				CamB6_01968
cysL_1		HTH-type transcriptional regulator CysL	3	3	1	72	1230	1	13657		890	890	890			Bacillus_haynesii_04002		Bacillus_paralicheniformi_01949				CamB6_01492
queE_2		7-carboxy-7-deazaguanine synthase	3	3	1	72	7143	1	13195		1121	1121	1121			Bacillus_haynesii_03125		Bacillus_paralicheniformi_04551				CamB6_01966
group_14003	rlmCD_1	23S rRNA (uracil-C(5))-methyltransferase RlmCD	3	3	1	72	7191	1	13185		1406	1406	1406			Bacillus_haynesii_03132		Bacillus_paralicheniformi_04558				CamB6_01959
cysJ		Sulfite reductase [NADPH] flavoprotein alpha-component	3	3	1	72	1229	1	13656		1829	1829	1829			Bacillus_haynesii_04003		Bacillus_paralicheniformi_01948				CamB6_01491
group_14010		hypothetical protein	3	3	1	72	7175	1	13003		374	374	374			Bacillus_haynesii_03147		Bacillus_paralicheniformi_04573				CamB6_01944
acoA		Acetoin:2,6-dichlorophenolindophenol oxidoreductase subunit alpha	3	3	1	72	7060	1	13005		974	974	974			Bacillus_haynesii_03149		Bacillus_paralicheniformi_04575				CamB6_01942
glvR_2		HTH-type transcriptional regulator GlvR	3	3	1	72	7067	1	13012		779	779	779			Bacillus_haynesii_03156		Bacillus_paralicheniformi_04582				CamB6_01936
group_14017		hypothetical protein	3	3	1	72	7085	1	13031		194	194	194			Bacillus_haynesii_03173		Bacillus_paralicheniformi_04600				CamB6_01923
gltC_1		HTH-type transcriptional regulator GltC	3	3	1	72	1227	1	13654		887	887	887			Bacillus_haynesii_04005		Bacillus_paralicheniformi_01946				CamB6_01489
yfhH		putative protein YfhH	3	3	1	72	7091	1	13036		314	314	314			Bacillus_haynesii_03178		Bacillus_paralicheniformi_04605				CamB6_01918
mutY		Adenine DNA glycosylase	3	3	1	72	7043	1	13256		1085	1085	1085			Bacillus_haynesii_03187		Bacillus_paralicheniformi_04613				CamB6_01910
group_14024		Putative multidrug export ATP-binding/permease protein	3	3	1	72	7038	1	12924		1742	1742	1742			Bacillus_haynesii_03193		Bacillus_paralicheniformi_04619				CamB6_01904
dppB_2		Dipeptide transport system permease protein DppB	3	3	1	72	7381	1	12920		1001	1001	1001			Bacillus_haynesii_03197		Bacillus_paralicheniformi_04623				CamB6_01900
bcp		Putative peroxiredoxin bcp	3	3	1	72	7402	1	12918		473	473	473			Bacillus_haynesii_03201		Bacillus_paralicheniformi_04627				CamB6_01896
group_14027		hypothetical protein	3	3	1	72	7408	1	13292		347	347	347			Bacillus_haynesii_03203		Bacillus_paralicheniformi_04629				CamB6_01894
group_14028		hypothetical protein	3	3	1	72	7409	1	13293		884	884	884			Bacillus_haynesii_03204		Bacillus_paralicheniformi_04630				CamB6_01893
yijE		putative cystine transporter YijE	3	3	1	72	1226	1	13653		872	872	872			Bacillus_haynesii_04006		Bacillus_paralicheniformi_01945				CamB6_01488
gerD		Spore germination protein GerD	3	3	1	72	12185	1	4051		581	581	581			Bacillus_haynesii_03216		Bacillus_paralicheniformi_02718				CamB6_02703
salA		Iron-sulfur cluster carrier protein	3	3	1	72	12186	1	4052		1106	1106	1106			Bacillus_haynesii_03217		Bacillus_paralicheniformi_02719				CamB6_02704
secE		Protein translocase subunit SecE	3	3	1	72	12035	22	21		179	179	179			Bacillus_haynesii_03271		Bacillus_paralicheniformi_02795				CamB6_02838
yacP		putative protein YacP	3	3	1	72	12053	22	20		512	512	512			Bacillus_haynesii_03273		Bacillus_paralicheniformi_02797				CamB6_02840
mrnC		Mini-ribonuclease 3	3	3	1	72	12049	22	2		416	416	416			Bacillus_haynesii_03275		Bacillus_paralicheniformi_02799				CamB6_02842
yocH_2		Cell wall-binding protein YocH	3	3	1	72	1223	1	13650		740	743	742			Bacillus_haynesii_04009		Bacillus_paralicheniformi_01942				CamB6_01485
mcsA		Protein-arginine kinase activator protein	3	3	1	72	12017	8	23		431	431	431			Bacillus_haynesii_03286		Bacillus_paralicheniformi_02810				CamB6_02853
ykuI		putative EAL-domain containing protein YkuI	3	3	1	72	21537	13	4		1220	1220	1220			Bacillus_haynesii_03301		Bacillus_paralicheniformi_01811				CamB6_01280
fadH		putative 2,4-dienoyl-CoA reductase	3	3	1	72	21538	13	5		764	764	764			Bacillus_haynesii_03302		Bacillus_paralicheniformi_01812				CamB6_01281
cheV		Chemotaxis protein CheV	3	3	1	72	21554	13	72		917	917	917			Bacillus_haynesii_03307		Bacillus_paralicheniformi_01817				CamB6_01286
group_14046		hypothetical protein	3	3	1	72	21555	13	71		1319	1319	1319			Bacillus_haynesii_03308		Bacillus_paralicheniformi_01818				CamB6_01287
kinA		Sporulation kinase A	3	3	1	72	21567	13	66		1808	1811	1809			Bacillus_haynesii_03312		Bacillus_paralicheniformi_01822				CamB6_01291
group_14049		hypothetical protein	3	3	1	72	20500	2	149		119	119	119			Bacillus_haynesii_03325		Bacillus_paralicheniformi_01753				CamB6_01224
yxaF		putative HTH-type transcriptional regulator YxaF	3	3	1	72	1221	1	13648		566	578	574			Bacillus_haynesii_04011		Bacillus_paralicheniformi_01940				CamB6_01483
speA_1		Arginine decarboxylase	3	3	1	72	20491	2	148		1490	1490	1490			Bacillus_haynesii_03326		Bacillus_paralicheniformi_01752				CamB6_01223
nhaP2		K(+)/H(+) antiporter NhaP2	3	3	1	72	16529	1	16896		1469	1469	1469			Bacillus_haynesii_03334		Bacillus_paralicheniformi_03647				CamB6_00965
group_1406		hypothetical protein	3	3	1	72	1215	1	13642		656	656	656			Bacillus_haynesii_04016		Bacillus_paralicheniformi_01936				CamB6_01478
group_1407		hypothetical protein	3	3	1	72	1208	1	12748		170	170	170			Bacillus_haynesii_04022		Bacillus_paralicheniformi_01930				CamB6_01472
mutS		DNA mismatch repair protein MutS	3	3	1	72	18528	1	8728		2609	2609	2609			Bacillus_haynesii_03356		Bacillus_paralicheniformi_03632				CamB6_00981
group_14072		8-amino-7-oxononanoate synthase/2-amino-3-ketobutyrate coenzyme A ligase	3	3	1	72	20090	1	8766		1175	1175	1175			Bacillus_haynesii_03360		Bacillus_paralicheniformi_03628				CamB6_00986
ymdB		2',3'-cyclic-nucleotide 2'-phosphodiesterase	3	3	1	72	20119	34	7		797	797	797			Bacillus_haynesii_03364		Bacillus_paralicheniformi_03624				CamB6_00990
rodZ		Cytoskeleton protein RodZ	3	3	1	72	22727	17	4		902	902	902			Bacillus_haynesii_03369		Bacillus_paralicheniformi_03619				CamB6_00995
group_14075		hypothetical protein	3	3	1	72	22685	17	54		1286	1286	1286			Bacillus_haynesii_03373		Bacillus_paralicheniformi_03615				CamB6_00999
nagR_2		HTH-type transcriptional repressor NagR	3	3	1	72	22688	17	57		725	725	725			Bacillus_haynesii_03376		Bacillus_paralicheniformi_03612				CamB6_01002
group_14077		hypothetical protein	3	3	1	72	22684	17	46		215	215	215			Bacillus_haynesii_03378		Bacillus_paralicheniformi_03610				CamB6_01004
dpaB		Dipicolinate synthase subunit B	3	3	1	72	22699	17	23		590	590	590			Bacillus_haynesii_03384		Bacillus_paralicheniformi_03604				CamB6_01010
group_14079		hypothetical protein	3	3	1	72	20266	17	21		260	260	260			Bacillus_haynesii_03386		Bacillus_paralicheniformi_03602				CamB6_01012
group_1408		hypothetical protein	3	3	1	72	1206	1	12750		203	203	203			Bacillus_haynesii_04024		Bacillus_paralicheniformi_01928				CamB6_01470
group_14080		putative zinc protease	3	3	1	72	20267	17	30		1229	1229	1229			Bacillus_haynesii_03387		Bacillus_paralicheniformi_03601				CamB6_01013
ribF		Bifunctional riboflavin kinase/FMN adenylyltransferase	3	3	1	72	20264	20	35		959	959	959			Bacillus_haynesii_03391		Bacillus_paralicheniformi_03597				CamB6_01017
rplGA		putative ribosomal protein YlxQ	3	3	1	72	22644	20	44		302	302	302			Bacillus_haynesii_03396		Bacillus_paralicheniformi_03592				CamB6_01022
rimP		Ribosome maturation factor RimP	3	3	1	72	22640	20	20		473	473	473			Bacillus_haynesii_03399		Bacillus_paralicheniformi_03589				CamB6_01025
rasP		Regulator of sigma-W protease RasP	3	3	1	72	20298	20	1		1259	1259	1259			Bacillus_haynesii_03407		Bacillus_paralicheniformi_03581				CamB6_01028
uppS		Ditrans,polycis-undecaprenyl-diphosphate synthase ((2E,6E)-farnesyl-diphosphate specific)	3	3	1	72	20301	20	4		782	782	782			Bacillus_haynesii_03410		Bacillus_paralicheniformi_03578				CamB6_01031
cheA		Chemotaxis protein CheA	3	3	1	72	20326	10	19		2021	2021	2021			Bacillus_haynesii_03420		Bacillus_paralicheniformi_03568				CamB6_01041
fliR		Flagellar biosynthetic protein FliR	3	3	1	72	22545	10	28		776	776	776			Bacillus_haynesii_03426		Bacillus_paralicheniformi_03562				CamB6_01047
group_1409		hypothetical protein	3	3	1	72	21179	1	12729		440	440	440			Bacillus_haynesii_04034		Bacillus_paralicheniformi_01918				CamB6_01460
fliJ		Flagellar FliJ protein	3	3	1	72	20337	10	67		443	443	443			Bacillus_haynesii_03438		Bacillus_paralicheniformi_03550				CamB6_01058
clpQ		ATP-dependent protease subunit ClpQ	3	3	1	72	22501	10	100		545	545	545			Bacillus_haynesii_03448		Bacillus_paralicheniformi_03540				CamB6_01069
xerC_2		Tyrosine recombinase XerC	3	3	1	72	22500	10	101		914	914	914			Bacillus_haynesii_03449		Bacillus_paralicheniformi_03539				CamB6_01070
flhB_2		Flagellar biosynthetic protein FlhB	3	3	1	72	20356	27	2		284	284	284			Bacillus_haynesii_03455		Bacillus_paralicheniformi_03533				CamB6_01076
group_14097	trmD	tRNA (guanine-N(1)-)-methyltransferase	3	3	1	72	20405	9	93		731	731	731			Bacillus_haynesii_03460		Bacillus_paralicheniformi_03528				CamB6_01081
smc_4		Chromosome partition protein Smc	3	3	1	72	20407	9	112		3560	3560	3560			Bacillus_haynesii_03468		Bacillus_paralicheniformi_03520				CamB6_01089
recG		ATP-dependent DNA helicase RecG	3	3	1	72	22307	9	1		2048	2048	2048			Bacillus_haynesii_03475		Bacillus_paralicheniformi_03513				CamB6_01096
group_1410		hypothetical protein	3	3	1	72	21168	1	12807		425	425	425			Bacillus_haynesii_04044		Bacillus_paralicheniformi_01908				CamB6_01451
rpe		Ribulose-phosphate 3-epimerase	3	3	1	72	22277	9	4		656	656	656			Bacillus_haynesii_03482		Bacillus_paralicheniformi_03506				CamB6_01103
yloB		Calcium-transporting ATPase	3	3	1	72	20436	12	18		2672	2672	2672			Bacillus_haynesii_03496		Bacillus_paralicheniformi_03492				CamB6_01117
sat		Sulfate adenylyltransferase	3	3	1	72	20442	12	24		1136	1136	1136			Bacillus_haynesii_03502		Bacillus_paralicheniformi_03486				CamB6_01123
cysP_2		Sulfate permease CysP	3	3	1	72	20443	12	25		1064	1064	1064			Bacillus_haynesii_03503		Bacillus_paralicheniformi_03485				CamB6_01124
pyrD		Dihydroorotate dehydrogenase B (NAD(+)), catalytic subunit	3	3	1	72	20412	12	39		938	938	938			Bacillus_haynesii_03508		Bacillus_paralicheniformi_03480				CamB6_01129
pyrP		Uracil permease	3	3	1	72	22234	12	49		1304	1304	1304			Bacillus_haynesii_03514		Bacillus_paralicheniformi_03474				CamB6_01135
rluD_2		Ribosomal large subunit pseudouridine synthase D	3	3	1	72	20464	12	98		914	914	914			Bacillus_haynesii_03516		Bacillus_paralicheniformi_03472				CamB6_01137
ileS		Isoleucine--tRNA ligase	3	3	1	72	20469	12	95		2768	2768	2768			Bacillus_haynesii_03519		Bacillus_paralicheniformi_03469				CamB6_01140
group_14109		hypothetical protein	3	3	1	72	21937	2	44		725	725	725			Bacillus_haynesii_03537		Bacillus_paralicheniformi_01690				CamB6_01159
group_1411		hypothetical protein	3	3	1	72	21146	1	12708		920	920	920			Bacillus_haynesii_04046		Bacillus_paralicheniformi_01906				CamB6_01449
divIB		Cell division protein DivIB	3	3	1	72	21939	2	46		788	788	788			Bacillus_haynesii_03539		Bacillus_paralicheniformi_01692				CamB6_01162
murB		UDP-N-acetylenolpyruvoylglucosamine reductase	3	3	1	72	21940	2	47		911	911	911			Bacillus_haynesii_03540		Bacillus_paralicheniformi_01693				CamB6_01163
murD		UDP-N-acetylmuramoylalanine--D-glutamate ligase	3	3	1	72	22170	2	60		1355	1355	1355			Bacillus_haynesii_03543		Bacillus_paralicheniformi_01696				CamB6_01166
ftsL		Cell division protein FtsL	3	3	1	72	22161	2	66		353	353	353			Bacillus_haynesii_03548		Bacillus_paralicheniformi_01701				CamB6_01171
coaD		Phosphopantetheine adenylyltransferase	3	3	1	72	22065	2	247		494	494	494			Bacillus_haynesii_03560		Bacillus_paralicheniformi_01713				CamB6_01183
group_14116		hypothetical protein	3	3	1	72	22060	2	237		239	239	239			Bacillus_haynesii_03564		Bacillus_paralicheniformi_01718				CamB6_01189
ctaE		Cytochrome c oxidase subunit 3	3	3	1	72	22043	2	229		623	623	623			Bacillus_haynesii_03571		Bacillus_paralicheniformi_01725				CamB6_01196
ctaD		Cytochrome c oxidase subunit 1	3	3	1	72	22042	2	228		1868	1868	1868			Bacillus_haynesii_03572		Bacillus_paralicheniformi_01726				CamB6_01197
ctaC		Cytochrome c oxidase subunit 2	3	3	1	72	22041	2	227		1067	1067	1067			Bacillus_haynesii_03573		Bacillus_paralicheniformi_01727				CamB6_01198
group_1412		hypothetical protein	3	3	1	72	21151	1	12709		386	386	386			Bacillus_haynesii_04047		Bacillus_paralicheniformi_01905				CamB6_01448
pycA		Pyruvate carboxylase	3	3	1	72	22038	2	224		3443	3443	3443			Bacillus_haynesii_03576		Bacillus_paralicheniformi_01730				CamB6_01201
ftsW_2		putative peptidoglycan glycosyltransferase FtsW	3	3	1	72	22037	2	223		1211	1211	1211			Bacillus_haynesii_03577		Bacillus_paralicheniformi_01731				CamB6_01202
treR		HTH-type transcriptional regulator TreR	3	3	1	72	12836	1	15322		716	716	716			Bacillus_haynesii_03603		Bacillus_paralicheniformi_03324				CamB6_01994
group_1413	rspR_6	HTH-type transcriptional repressor RspR	3	3	1	72	21158	1	12718		677	686	680			Bacillus_haynesii_04056		Bacillus_paralicheniformi_01899				CamB6_01442
treP		PTS system trehalose-specific EIIBC component	3	3	1	72	12838	1	15324		1412	1412	1412			Bacillus_haynesii_03605		Bacillus_paralicheniformi_03322				CamB6_01996
group_14131		hypothetical protein	3	3	1	72	12897	1	15309		155	155	155			Bacillus_haynesii_03610		Bacillus_paralicheniformi_03317				CamB6_02001
sdpR_2		Transcriptional repressor SdpR	3	3	1	72	12809	1	15306		284	284	284			Bacillus_haynesii_03614		Bacillus_paralicheniformi_03313				CamB6_02005
bioB		Biotin synthase	3	3	1	72	12706	1	15376		1001	1001	1001			Bacillus_haynesii_03630		Bacillus_paralicheniformi_03293				CamB6_02022
yciC_1		Putative metal chaperone YciC	3	3	1	72	12711	1	15381		1202	1202	1202			Bacillus_haynesii_03635		Bacillus_paralicheniformi_03288				CamB6_02027
yjmD		putative zinc-type alcohol dehydrogenase-like protein YjmD	3	3	1	72	21159	1	12719		1016	1016	1016			Bacillus_haynesii_04057		Bacillus_paralicheniformi_01898				CamB6_01441
dagK		Diacylglycerol kinase	3	3	1	72	12674	1	15761		914	914	914			Bacillus_haynesii_03661		Bacillus_paralicheniformi_03254				CamB6_02061
uxuB_2		putative oxidoreductase UxuB	3	3	1	72	21161	1	12722		848	848	848			Bacillus_haynesii_04059		Bacillus_paralicheniformi_01896				CamB6_01439
swrC		Swarming motility protein SwrC	3	3	1	72	12670	1	15778		3158	3158	3158			Bacillus_haynesii_03665		Bacillus_paralicheniformi_03250				CamB6_02065
opuE		Osmoregulated proline transporter OpuE	3	3	1	72	14946	1	15114		1481	1481	1481			Bacillus_haynesii_03671		Bacillus_paralicheniformi_03242				CamB6_02073
sapB		Protein SapB	3	3	1	72	14945	1	15113		692	692	692			Bacillus_haynesii_03672		Bacillus_paralicheniformi_03241				CamB6_02074
group_14155		hypothetical protein	3	3	1	72	14926	1	15092		1301	1301	1301			Bacillus_haynesii_03678		Bacillus_paralicheniformi_03235				CamB6_02080
group_14157		hypothetical protein	3	3	1	72	14930	1	15096		1190	1190	1190			Bacillus_haynesii_03682		Bacillus_paralicheniformi_03231				CamB6_02084
group_14158		hypothetical protein	3	3	1	72	14897	1	15066		230	230	230			Bacillus_haynesii_03689		Bacillus_paralicheniformi_03224				CamB6_02091
group_14159		hypothetical protein	3	3	1	72	14898	1	15065		446	446	446			Bacillus_haynesii_03690		Bacillus_paralicheniformi_03222				CamB6_02094
purL		Phosphoribosylformylglycinamidine synthase subunit PurL	3	3	1	72	14975	1	15821		2228	2228	2228			Bacillus_haynesii_03700		Bacillus_paralicheniformi_03212				CamB6_02103
purE		N5-carboxyaminoimidazole ribonucleotide mutase	3	3	1	72	14573	1	15842		488	488	488			Bacillus_haynesii_03706		Bacillus_paralicheniformi_03206				CamB6_02109
group_14163		hypothetical protein	3	3	1	72	14572	1	15843		197	197	197			Bacillus_haynesii_03707		Bacillus_paralicheniformi_03205				CamB6_02110
sipS		Signal peptidase I S	3	3	1	72	14096	1	254		548	548	548			Bacillus_haynesii_03723		Bacillus_paralicheniformi_03188				CamB6_02127
malG_2		Maltose/maltodextrin transport system permease protein MalG	3	3	1	72	14134	1	18008		851	851	851			Bacillus_haynesii_03736		Bacillus_paralicheniformi_03174				CamB6_02141
group_14176		hypothetical protein	3	3	1	72	14133	1	18009		1307	1307	1307			Bacillus_haynesii_03737		Bacillus_paralicheniformi_03173				CamB6_02142
luxA		Alkanal monooxygenase alpha chain	3	3	1	72	14117	1	18026		1055	1055	1055			Bacillus_haynesii_03751		Bacillus_paralicheniformi_03158				CamB6_02157
yesV_2		putative protein YesV	3	3	1	72	21056	1	12697		644	644	644			Bacillus_haynesii_04067		Bacillus_paralicheniformi_01887				CamB6_01430
group_14180		hypothetical protein	3	3	1	72	14114	1	18029		1025	1025	1025			Bacillus_haynesii_03754		Bacillus_paralicheniformi_03155				CamB6_02160
csbC_2		putative metabolite transport protein CsbC	3	3	1	72	14112	1	18032		1277	1277	1277			Bacillus_haynesii_03756		Bacillus_paralicheniformi_03153				CamB6_02162
tatC2		Sec-independent protein translocase protein TatCy	3	3	1	72	14201	1	14420		776	776	776			Bacillus_haynesii_03773		Bacillus_paralicheniformi_02434				CamB6_02244
tsaD		tRNA N6-adenosine threonylcarbamoyltransferase	3	3	1	72	14206	1	14453		1025	1025	1025			Bacillus_haynesii_03778		Bacillus_paralicheniformi_02429				CamB6_02249
group_1419		hypothetical protein	3	3	1	72	21057	1	12696		1736	1736	1736			Bacillus_haynesii_04068		Bacillus_paralicheniformi_01886				CamB6_01429
group_14197		hypothetical protein	3	3	1	72	19206	1	11591		611	611	611			Bacillus_haynesii_03798		Bacillus_paralicheniformi_02149				CamB6_01675
sipV		Signal peptidase I V	3	3	1	72	19205	1	11590		518	518	518			Bacillus_haynesii_03799		Bacillus_paralicheniformi_02148				CamB6_01674
cheB_3		Protein-glutamate methylesterase/protein-glutamine glutaminase	3	3	1	72	21058	1	12695		1169	1169	1169			Bacillus_haynesii_04069		Bacillus_paralicheniformi_01885				CamB6_01428
yesW		Rhamnogalacturonan endolyase YesW	3	3	1	72	21073	1	10939		1868	1868	1868			Bacillus_haynesii_04078		Bacillus_paralicheniformi_01876				CamB6_01418
group_14218		hypothetical protein	3	3	1	72	19294	1	11422		356	356	356			Bacillus_haynesii_03855		Bacillus_paralicheniformi_02096				CamB6_01633
yeeO		putative FMN/FAD exporter YeeO	3	3	1	72	19493	1	11302		1340	1340	1340			Bacillus_haynesii_03860		Bacillus_paralicheniformi_02091				CamB6_01628
gpr_2		L-glyceraldehyde 3-phosphate reductase	3	3	1	72	21069	1	10942		992	992	992			Bacillus_haynesii_04081		Bacillus_paralicheniformi_01873				CamB6_01415
metH		Methionine synthase	3	3	1	72	18725	1	11239		3416	3416	3416			Bacillus_haynesii_03879		Bacillus_paralicheniformi_02070				CamB6_01608
yitJ		Bifunctional homocysteine S-methyltransferase/5,10-methylenetetrahydrofolate reductase	3	3	1	72	18726	1	11240		1829	1829	1829			Bacillus_haynesii_03880		Bacillus_paralicheniformi_02069				CamB6_01607
yitU		5-amino-6-(5-phospho-D-ribitylamino)uracil phosphatase YitU	3	3	1	72	18672	1	11263		812	812	812			Bacillus_haynesii_03890		Bacillus_paralicheniformi_02059				CamB6_01597
yesY		putative rhamnogalacturonan acetylesterase YesY	3	3	1	72	21068	1	10944		644	644	644			Bacillus_haynesii_04082		Bacillus_paralicheniformi_01872				CamB6_01414
carB_2		Carbamoyl-phosphate synthase arginine-specific large chain	3	3	1	72	19578	1	13384		3089	3089	3089			Bacillus_haynesii_03898		Bacillus_paralicheniformi_02051				CamB6_01589
uppP_2		Undecaprenyl-diphosphatase	3	3	1	72	19580	1	13386		812	812	812			Bacillus_haynesii_03900		Bacillus_paralicheniformi_02049				CamB6_01587
group_14232		hypothetical protein	3	3	1	72	19581	1	13387		179	179	179			Bacillus_haynesii_03901		Bacillus_paralicheniformi_02048				CamB6_01586
oppD_3		Oligopeptide transport ATP-binding protein OppD	3	3	1	72	18652	1	13372		974	974	974			Bacillus_haynesii_03911		Bacillus_paralicheniformi_02038				CamB6_01576
yjbC		Putative acetyltransferase YjbC	3	3	1	72	19614	1	13479		578	578	578			Bacillus_haynesii_03924		Bacillus_paralicheniformi_02025				CamB6_01564
group_14238		hypothetical protein	3	3	1	72	19620	1	13496		662	662	662			Bacillus_haynesii_03926		Bacillus_paralicheniformi_02023				CamB6_01562
proC_4		Pyrroline-5-carboxylate reductase	3	3	1	72	21309	1	12632		812	812	812			Bacillus_haynesii_04092		Bacillus_paralicheniformi_01863				CamB6_01405
citT		Transcriptional regulatory protein CitT	3	3	1	72	19647	1	13490		719	719	719			Bacillus_haynesii_03932		Bacillus_paralicheniformi_02017				CamB6_01556
pepF1_3		Oligoendopeptidase F, plasmid	3	3	1	72	19644	1	13513		2045	2045	2045			Bacillus_haynesii_03935		Bacillus_paralicheniformi_02014				CamB6_01553
yjbM		GTP pyrophosphokinase YjbM	3	3	1	72	19679	1	13362		635	635	635			Bacillus_haynesii_03942		Bacillus_paralicheniformi_02007				CamB6_01546
kefB		Glutathione-regulated potassium-efflux system protein KefB	3	3	1	72	19694	1	13549		1844	1844	1844			Bacillus_haynesii_03946		Bacillus_paralicheniformi_02003				CamB6_01542
group_14248	cotY	Spore coat protein Y	3	3	1	72	19720	1	13355		482	482	482			Bacillus_haynesii_03957		Bacillus_paralicheniformi_01992				CamB6_01531
dppA_1		D-aminopeptidase	3	3	1	72	21310	1	12633		824	824	824			Bacillus_haynesii_04093		Bacillus_paralicheniformi_03027				CamB6_01404
yjcD		Putative ATP-dependent DNA helicase YjcD	3	3	1	72	19753	1	13338		2279	2279	2279			Bacillus_haynesii_03965		Bacillus_paralicheniformi_01984				CamB6_01523
group_14253		hypothetical protein	3	3	1	72	19750	1	13336		587	587	587			Bacillus_haynesii_03967		Bacillus_paralicheniformi_01982				CamB6_01521
yjcF		putative N-acetyltransferase YjcF	3	3	1	72	19773	1	13613		416	419	418			Bacillus_haynesii_03971		Bacillus_paralicheniformi_01978				CamB6_01516
group_14256		hypothetical protein	3	3	1	72	19775	1	13615		722	722	722			Bacillus_haynesii_03973		Bacillus_paralicheniformi_01976				CamB6_01514
metC		Cystathionine beta-lyase MetC	3	3	1	72	1180	1	14040		1175	1175	1175			Bacillus_haynesii_03977		Bacillus_paralicheniformi_01971				CamB6_01508
group_1426		N(G),N(G)-dimethylarginine dimethylaminohydrolase	3	3	1	72	21322	1	12646		866	887	875			Bacillus_haynesii_04102		Bacillus_paralicheniformi_03016				CamB6_01394
cysI		Sulfite reductase [NADPH] hemoprotein beta-component	3	3	1	72	1228	1	13655		1718	1718	1718			Bacillus_haynesii_04004		Bacillus_paralicheniformi_01947				CamB6_01490
group_1428		hypothetical protein	3	3	1	72	21036	1	12568		734	869	782			Bacillus_haynesii_04104		Bacillus_paralicheniformi_03014				CamB6_01392
yqbD		putative protein YqbD	3	3	1	72	21228	1	12755		842	848	846			Bacillus_haynesii_04029		Bacillus_paralicheniformi_01923				CamB6_01465
group_14288		hypothetical protein	3	3	1	72	21181	1	12732		1346	1346	1346			Bacillus_haynesii_04036		Bacillus_paralicheniformi_01916				CamB6_01458
pel_2		Pectate lyase	3	3	1	72	21035	1	12567		1286	1307	1300			Bacillus_haynesii_04105		Bacillus_paralicheniformi_03013				CamB6_01391
group_14291		hypothetical protein	3	3	1	72	21169	1	12808		308	308	308			Bacillus_haynesii_04043		Bacillus_paralicheniformi_01909				CamB6_01452
group_1430		hypothetical protein	3	3	1	72	21032	1	12564		500	500	500			Bacillus_haynesii_04108		Bacillus_paralicheniformi_03010				CamB6_01388
uxuA_2		Mannonate dehydratase	3	3	1	72	21160	1	12720		1097	1097	1097			Bacillus_haynesii_04058		Bacillus_paralicheniformi_01897				CamB6_01440
yesR		Unsaturated rhamnogalacturonyl hydrolase YesR	3	3	1	72	21082	1	10929		1034	1034	1034			Bacillus_haynesii_04073		Bacillus_paralicheniformi_01881				CamB6_01423
gdnD		putative guanidinium efflux system subunit GdnD	3	3	1	72	21028	1	12559		314	314	314			Bacillus_haynesii_04111		Bacillus_paralicheniformi_03007				CamB6_01385
dppB_1		Dipeptide transport system permease protein DppB	3	3	1	72	21311	1	12634		926	926	926			Bacillus_haynesii_04094		Bacillus_paralicheniformi_03026				CamB6_01403
group_14314		hypothetical protein	3	3	1	72	21034	1	12566		332	332	332			Bacillus_haynesii_04106		Bacillus_paralicheniformi_03012				CamB6_01390
guaD		Guanine deaminase	3	3	1	72	21018	1	12505		470	470	470			Bacillus_haynesii_04119		Bacillus_paralicheniformi_02999				CamB6_01376
isp		Major intracellular serine protease	3	3	1	72	21013	1	12510		953	953	953			Bacillus_haynesii_04124		Bacillus_paralicheniformi_02994				CamB6_01371
group_1432	proB_2	Glutamate 5-kinase 1	3	3	1	72	21026	1	12557		1097	1298	1164			Bacillus_haynesii_04113		Bacillus_paralicheniformi_03005				CamB6_01383
ykoL		Stress response protein YkoL	3	3	1	72	21411	1	12474		179	179	179			Bacillus_haynesii_04130		Bacillus_paralicheniformi_02988				CamB6_01365
ku		Non-homologous end joining protein Ku	3	3	1	72	20937	1	12442		872	875	873			Bacillus_haynesii_04133		Bacillus_paralicheniformi_02985				CamB6_01362
group_14324		hypothetical protein	3	3	1	72	20941	1	12445		767	767	767			Bacillus_haynesii_04136		Bacillus_paralicheniformi_02982				CamB6_01359
proA_2		Gamma-glutamyl phosphate reductase	3	3	1	72	21025	1	12556		1247	1247	1247			Bacillus_haynesii_04114		Bacillus_paralicheniformi_03004				CamB6_01382
group_14330	mhqR_2	HTH-type transcriptional regulator MhqR	3	3	1	72	20915	1	11006		455	455	455			Bacillus_haynesii_04162		Bacillus_paralicheniformi_03344				CamB6_01333
motB		Motility protein B	3	3	1	72	20916	1	11007		779	779	779			Bacillus_haynesii_04163		Bacillus_paralicheniformi_03345				CamB6_01332
queC		7-cyano-7-deazaguanine synthase	3	3	1	72	20886	1	10983		659	659	659			Bacillus_haynesii_04167		Bacillus_paralicheniformi_03349				CamB6_01327
ohrA		Organic hydroperoxide resistance protein OhrA	3	3	1	72	21024	1	12500		422	422	422			Bacillus_haynesii_04115		Bacillus_paralicheniformi_03003				CamB6_01381
folP		Dihydropteroate synthase	3	3	1	72	11983	8	32		857	857	857			Bacillus_haynesii_04191		Bacillus_paralicheniformi_03450				CamB6_02875
group_14345	yabP	Spore protein YabP	3	3	1	72	12385	8	109		308	308	308			Bacillus_haynesii_04210		Bacillus_paralicheniformi_03431				CamB6_02894
mfd		Transcription-repair-coupling factor	3	3	1	72	12394	8	115		3533	3533	3533			Bacillus_haynesii_04215		Bacillus_paralicheniformi_03426				CamB6_02899
pth		Peptidyl-tRNA hydrolase	3	3	1	72	12396	8	125		566	566	566			Bacillus_haynesii_04217		Bacillus_paralicheniformi_03424				CamB6_02901
ctc		General stress protein CTC	3	3	1	72	12397	8	126		626	626	626			Bacillus_haynesii_04218		Bacillus_paralicheniformi_03423				CamB6_02902
ohrB		Organic hydroperoxide resistance protein OhrB	3	3	1	72	21021	1	12503		413	413	413			Bacillus_haynesii_04117		Bacillus_paralicheniformi_03001				CamB6_01378
glmU		Bifunctional protein GlmU	3	3	1	72	12362	8	121		1370	1370	1370			Bacillus_haynesii_04220		Bacillus_paralicheniformi_03421				CamB6_02904
ispE		4-diphosphocytidyl-2-C-methyl-D-erythritol kinase	3	3	1	72	12414	23	23		869	869	869			Bacillus_haynesii_04224		Bacillus_paralicheniformi_03417				CamB6_02908
group_14352		hypothetical protein	3	3	1	72	11934	21	20		440	440	440			Bacillus_haynesii_04240		Bacillus_paralicheniformi_03401				CamB6_02924
ythA		Putative cytochrome bd menaquinol oxidase subunit I	3	3	1	72	3203	1	1769		1325	1325	1325			Bacillus_haynesii_04287		Bacillus_paralicheniformi_02849				CamB6_04173
group_14358		hypothetical protein	3	3	1	72	92	1	1753		569	569	569			Bacillus_haynesii_04291		Bacillus_paralicheniformi_02853				CamB6_04178
dps		General stress protein 20U	3	3	1	72	3194	1	1740		437	437	437			Bacillus_haynesii_04296		Bacillus_paralicheniformi_02858				CamB6_04183
group_1436		hypothetical protein	3	3	1	72	21019	1	12504		662	662	662			Bacillus_haynesii_04118		Bacillus_paralicheniformi_03000				CamB6_01377
group_14360		hypothetical protein	3	3	1	72	3193	1	1739		404	404	404			Bacillus_haynesii_04297		Bacillus_paralicheniformi_02859				CamB6_04184
ytkD		Putative 8-oxo-dGTP diphosphatase YtkD	3	3	1	72	3191	1	1737		476	476	476			Bacillus_haynesii_04299		Bacillus_paralicheniformi_02861				CamB6_04186
dctA		Aerobic C4-dicarboxylate transport protein	3	3	1	72	3180	1	1731		1184	1184	1184			Bacillus_haynesii_04305		Bacillus_paralicheniformi_02867				CamB6_04192
ytpB		Tetraprenyl-beta-curcumene synthase	3	3	1	72	3172	1	1700		1079	1079	1079			Bacillus_haynesii_04313		Bacillus_paralicheniformi_02875				CamB6_04200
ytrA_3		HTH-type transcriptional repressor YtrA	3	3	1	72	3167	1	1540		392	392	392			Bacillus_haynesii_04318		Bacillus_paralicheniformi_02880				CamB6_04205
ytrB_2		ABC transporter ATP-binding protein YtrB	3	3	1	72	3166	1	1539		878	878	878			Bacillus_haynesii_04319		Bacillus_paralicheniformi_02881				CamB6_04206
mdrP_4		Na(+), Li(+), K(+)/H(+) antiporter	3	3	1	72	142	1	1663		1181	1181	1181			Bacillus_haynesii_04325		Bacillus_paralicheniformi_02887				CamB6_04212
pspB		Putative phosphoserine phosphatase 2	3	3	1	72	21017	1	12506		632	632	632			Bacillus_haynesii_04120		Bacillus_paralicheniformi_02998				CamB6_01375
yteP_2		putative multiple-sugar transport system permease YteP	3	3	1	72	3125	1	1622		965	965	965			Bacillus_haynesii_04336		Bacillus_paralicheniformi_02898				CamB6_04223
murJ_2		Lipid II flippase MurJ	3	3	1	72	3113	1	1569		1643	1643	1643			Bacillus_haynesii_04348		Bacillus_paralicheniformi_02910				CamB6_04235
group_14378		hypothetical protein	3	3	1	72	2371	1	8867		803	803	803			Bacillus_haynesii_04362		Bacillus_paralicheniformi_02924				CamB6_04250
ytpP		Thioredoxin-like protein YtpP	3	3	1	72	2377	1	8887		320	320	320			Bacillus_haynesii_04370		Bacillus_paralicheniformi_02932				CamB6_04258
group_1438		hypothetical protein	3	3	1	72	21016	1	12507		713	713	713			Bacillus_haynesii_04121		Bacillus_paralicheniformi_02997				CamB6_01374
group_14380		hypothetical protein	3	3	1	72	2376	1	8886		809	809	809			Bacillus_haynesii_04371		Bacillus_paralicheniformi_02933				CamB6_04259
group_14383	ccpA_2	Catabolite control protein A	3	3	1	72	2954	1	8939		1001	1001	1001			Bacillus_haynesii_04380		Bacillus_paralicheniformi_02943				CamB6_04269
pomA_2		Chemotaxis protein PomA	3	3	1	72	2953	1	8940		818	818	818			Bacillus_haynesii_04381		Bacillus_paralicheniformi_02944				CamB6_04270
acuA		Acetoin utilization protein AcuA	3	3	1	72	2949	1	8944		632	632	632			Bacillus_haynesii_04385		Bacillus_paralicheniformi_02948				CamB6_04274
metE_2		5-methyltetrahydropteroyltriglutamate--homocysteine methyltransferase	3	3	1	72	21014	1	12509		2288	2288	2288			Bacillus_haynesii_04123		Bacillus_paralicheniformi_02995				CamB6_01372
group_1440		hypothetical protein	3	3	1	72	21406	1	12511		155	155	155			Bacillus_haynesii_04125		Bacillus_paralicheniformi_02993				CamB6_01370
ligd		Bifunctional non-homologous end joining protein LigD	3	3	1	72	21421	1	12440		1850	1850	1850			Bacillus_haynesii_04132		Bacillus_paralicheniformi_02986				CamB6_01363
group_1442		hypothetical protein	3	3	1	72	20940	1	12444		611	611	611			Bacillus_haynesii_04135		Bacillus_paralicheniformi_02983				CamB6_01360
group_1445		hypothetical protein	3	3	1	72	20977	1	10977		215	215	215			Bacillus_haynesii_04144		Bacillus_paralicheniformi_02974				CamB6_01351
group_1446		hypothetical protein	3	3	1	72	20976	1	10976		182	194	186			Bacillus_haynesii_04145		Bacillus_paralicheniformi_02973				CamB6_01350
group_1447		hypothetical protein	3	3	1	72	20971	1	10972		113	113	113			Bacillus_haynesii_04149		Bacillus_paralicheniformi_03331				CamB6_01346
mtnA		Methylthioribose-1-phosphate isomerase	3	3	1	72	20970	1	10971		1061	1061	1061			Bacillus_haynesii_04150		Bacillus_paralicheniformi_03332				CamB6_01345
bacF		Transaminase BacF	3	3	1	72	20965	1	10966		1169	1169	1169			Bacillus_haynesii_04153		Bacillus_paralicheniformi_03335				CamB6_01342
mtnB		Methylthioribulose-1-phosphate dehydratase	3	3	1	72	20960	1	10963		623	626	624			Bacillus_haynesii_04156		Bacillus_paralicheniformi_03338				CamB6_01339
queE_1		7-carboxy-7-deazaguanine synthase	3	3	1	72	20888	1	10981		674	764	704			Bacillus_haynesii_04169		Bacillus_paralicheniformi_03351				CamB6_01325
group_1453		hypothetical protein	3	3	1	72	20893	1	18431		656	797	749			Bacillus_haynesii_04175		Bacillus_paralicheniformi_01851				CamB6_01320
folK		2-amino-4-hydroxy-6-hydroxymethyldihydropteridine pyrophosphokinase	3	3	1	72	11969	8	34		497	500	499			Bacillus_haynesii_04189		Bacillus_paralicheniformi_03452				CamB6_02873
prsA2		Foldase protein PrsA 2	3	3	1	72	11993	8	11		890	896	892			Bacillus_haynesii_04196		Bacillus_paralicheniformi_03445				CamB6_02880
tilS		tRNA(Ile)-lysidine synthase	3	3	1	72	12006	8	56		1430	1430	1430			Bacillus_haynesii_04201		Bacillus_paralicheniformi_03440				CamB6_02885
group_1458		hypothetical protein	3	3	1	72	12382	8	108		1469	1469	1469			Bacillus_haynesii_04212		Bacillus_paralicheniformi_03429				CamB6_02896
tmk		Thymidylate kinase	3	3	1	72	11925	21	24		638	638	638			Bacillus_haynesii_04242		Bacillus_paralicheniformi_03399				CamB6_02926
group_1461		TelA-like protein	3	3	1	72	11927	21	11		1193	1193	1193			Bacillus_haynesii_04244		Bacillus_paralicheniformi_03397				CamB6_02928
group_1462		hypothetical protein	3	3	1	72	11928	21	12		617	617	617			Bacillus_haynesii_04245		Bacillus_paralicheniformi_03396				CamB6_02929
glgB		1,4-alpha-glucan branching enzyme GlgB	3	3	1	72	3210	1	1507		1883	1883	1883			Bacillus_haynesii_04271		Bacillus_paralicheniformi_02833				CamB6_04157
glgC		Glucose-1-phosphate adenylyltransferase	3	3	1	72	3211	1	1508		1139	1139	1139			Bacillus_haynesii_04272		Bacillus_paralicheniformi_02834				CamB6_04158
glgD		Glycogen biosynthesis protein GlgD	3	3	1	72	3213	1	1509		1028	1028	1028			Bacillus_haynesii_04273		Bacillus_paralicheniformi_02835				CamB6_04159
menE		2-succinylbenzoate--CoA ligase	3	3	1	72	3208	1	1774		1436	1436	1436			Bacillus_haynesii_04282		Bacillus_paralicheniformi_02844				CamB6_04168
group_1467		hypothetical protein	3	3	1	72	3206	1	1772		191	191	191			Bacillus_haynesii_04284		Bacillus_paralicheniformi_02846				CamB6_04170
group_1468		hypothetical protein	3	3	1	72	3196	1	1742		443	443	443			Bacillus_haynesii_04294		Bacillus_paralicheniformi_02856				CamB6_04181
ssuB_2		Aliphatic sulfonates import ATP-binding protein SsuB	3	3	1	72	3189	1	1735		764	788	772			Bacillus_haynesii_04301		Bacillus_paralicheniformi_02863				CamB6_04188
group_1470		hypothetical protein	3	3	1	72	3188	1	1734		992	992	992			Bacillus_haynesii_04302		Bacillus_paralicheniformi_02864				CamB6_04189
mgtA		GDP-mannose-dependent alpha-mannosyltransferase	3	3	1	72	3176	1	1704		1136	1136	1136			Bacillus_haynesii_04309		Bacillus_paralicheniformi_02871				CamB6_04196
rsmH_2		hypothetical protein	3	3	1	72	3171	1	1699		584	584	584			Bacillus_haynesii_04314		Bacillus_paralicheniformi_02876				CamB6_04201
ytrF		ABC transporter permease YtrF	3	3	1	72	138	1	1658		1292	1331	1318			Bacillus_haynesii_04322		Bacillus_paralicheniformi_02884				CamB6_04209
metQ_3		D-methionine-binding lipoprotein MetQ	3	3	1	72	141	1	1662		824	824	824			Bacillus_haynesii_04324		Bacillus_paralicheniformi_02886				CamB6_04211
group_1475		hypothetical protein	3	3	1	72	3145	1	1650		887	887	887			Bacillus_haynesii_04331		Bacillus_paralicheniformi_02893				CamB6_04218
yteS		Putative lipoprotein YteS	3	3	1	72	3123	1	1620		488	494	490			Bacillus_haynesii_04338		Bacillus_paralicheniformi_02900				CamB6_04225
group_1477		hypothetical protein	3	3	1	72	3118	1	1615		134	134	134			Bacillus_haynesii_04343		Bacillus_paralicheniformi_02905				CamB6_04230
rsuA		Ribosomal small subunit pseudouridine synthase A	3	3	1	72	3112	1	1568		722	722	722			Bacillus_haynesii_04349		Bacillus_paralicheniformi_02911				CamB6_04236
group_1480	ecsA	ABC-type transporter ATP-binding protein EcsA	3	3	1	72	3110	1	8851		707	710	709			Bacillus_haynesii_04351		Bacillus_paralicheniformi_02913				CamB6_04238
group_1481		Putative dipeptidase	3	3	1	72	3009	1	8846		1391	1391	1391			Bacillus_haynesii_04354		Bacillus_paralicheniformi_02916				CamB6_04241
group_1482		hypothetical protein	3	3	1	72	2367	1	8863		614	941	832			Bacillus_haynesii_04359		Bacillus_paralicheniformi_02921				CamB6_04247
group_1483		hypothetical protein	3	3	1	72	2372	1	8868		278	278	278			Bacillus_haynesii_04363		Bacillus_paralicheniformi_02925				CamB6_04251
group_1485		hypothetical protein	3	3	1	72	2375	1	8885		605	605	605			Bacillus_haynesii_04372		Bacillus_paralicheniformi_02934				CamB6_04260
argO		Arginine exporter protein ArgO	3	3	1	72	16009	1	7702		608	611	610				Bacillus_inaquosorum_01247		Bacillus_sonorensis_04326	Bacillus_spizizenii_01986
norG_2		HTH-type transcriptional regulator NorG	3	3	1	72	16008	1	7700		1445	1445	1445				Bacillus_inaquosorum_01248		Bacillus_sonorensis_04325	Bacillus_spizizenii_01987
dsrE2_2		Sulfur carrier protein DsrE2	3	3	1	72	17678	1	7423		230	395	340				Bacillus_inaquosorum_02738			Bacillus_spizizenii_03974		CamB6_04585
dsrE2_1		Sulfur carrier protein DsrE2	3	3	1	72	17681	1	7414		482	482	482				Bacillus_inaquosorum_02741			Bacillus_spizizenii_03971		CamB6_04582
group_1573		hypothetical protein	3	3	1	72	11657	1	4957		110	110	110				Bacillus_inaquosorum_04338		Bacillus_sonorensis_01702	Bacillus_spizizenii_01720
ganA		Beta-galactosidase GanA	3	3	1	72	7859	1	1936		2054	2069	2059					Bacillus_paralicheniformi_00609	Bacillus_sonorensis_00506			CamB6_03067
yesO_3		hypothetical protein	3	3	1	72	13673	1	711		1298	1298	1298					Bacillus_paralicheniformi_00704	Bacillus_sonorensis_00407			CamB6_03169
group_1579		hypothetical protein	3	3	1	72	5044	1	5550		698	698	698					Bacillus_paralicheniformi_01212	Bacillus_sonorensis_02538			CamB6_02587
group_1580		hypothetical protein	3	3	1	72	5043	1	5549		683	683	683					Bacillus_paralicheniformi_01213	Bacillus_sonorensis_02539			CamB6_02588
group_1581		hypothetical protein	3	3	1	72	5036	1	3465		632	1922	1492					Bacillus_paralicheniformi_01218	Bacillus_sonorensis_02544			CamB6_02593
group_1592		hypothetical protein	3	3	1	72	20885	1	10984		626	1037	899			Bacillus_haynesii_04166		Bacillus_paralicheniformi_03348				CamB6_01329
sigK_2		RNA polymerase sigma-K factor	3	3	1	72	16045	1	7193		221	311	274			Bacillus_haynesii_00516			Bacillus_sonorensis_02259		Bacillus_swezeyi_01992
yobK_2		Antitoxin YobK	3	3	1	72	19799	1	14254		449	449	449					Bacillus_paralicheniformi_03974	Bacillus_sonorensis_00996			CamB6_00925
group_1609	gapA	Glyceraldehyde-3-phosphate dehydrogenase 1	3	3	1	72	9466	145	86		1007	1007	1007	Bacillus_aerius_00684			Bacillus_inaquosorum_03605			Bacillus_spizizenii_02487
group_1611	codY	GTP-sensing transcriptional pleiotropic repressor CodY	3	3	1	72	22479	147	51		779	779	779	Bacillus_aerius_01283			Bacillus_inaquosorum_01816			Bacillus_spizizenii_00822
group_1615	fur	Ferric uptake regulation protein	3	3	1	72	10664	142	223		449	452	450	Bacillus_aerius_02673			Bacillus_inaquosorum_02488			Bacillus_spizizenii_00245
group_1618	rsbS	RsbT antagonist protein RsbS	3	3	1	72	6486	1	6638		365	368	366	Bacillus_aerius_03063			Bacillus_inaquosorum_00531			Bacillus_spizizenii_03506
group_1620	veg	Protein Veg	3	3	1	72	12429	159	17		257	260	259	Bacillus_aerius_03700			Bacillus_inaquosorum_00056			Bacillus_spizizenii_03886
azoB		NAD(P)H azoreductase	3	3	1	72	4964	1	5342		905	908	907		Bacillus_glycinifermentans_00064	Bacillus_haynesii_01397					Bacillus_swezeyi_00053
hxlR_1		HTH-type transcriptional activator HxlR	3	3	1	72	4969	1	5352		341	341	341		Bacillus_glycinifermentans_00065	Bacillus_haynesii_01398					Bacillus_swezeyi_00054
group_1661		hypothetical protein	3	3	1	72	23162	1	18225		515	521	517		Bacillus_glycinifermentans_00499			Bacillus_paralicheniformi_00099				CamB6_00876
khtT_1		K(+)/H(+) antiporter subunit KhtT	3	3	1	72	19898	1	9537		488	488	488		Bacillus_glycinifermentans_00530			Bacillus_paralicheniformi_03728	Bacillus_sonorensis_01328
group_1667	sspL	Small, acid-soluble spore protein L	3	3	1	72	8331	6	187		137	137	137		Bacillus_glycinifermentans_00579				Bacillus_sonorensis_01509		Bacillus_swezeyi_04170
csoR_1		Copper-sensing transcriptional repressor CsoR	3	3	1	72	17525	1	7295		260	260	260		Bacillus_glycinifermentans_01032	Bacillus_haynesii_00888		Bacillus_paralicheniformi_02562
yvbW		putative amino acid permease YvbW	3	3	1	72	24585	1	19198		1340	1355	1345			Bacillus_haynesii_02635		Bacillus_paralicheniformi_00049				CamB6_03723
opuCA		Glycine betaine/carnitine/choline transport ATP-binding protein OpuCA	3	3	1	72	9325	1	18705		1136	1139	1138			Bacillus_haynesii_02651		Bacillus_paralicheniformi_00066				CamB6_03741
aspS		Aspartate--tRNA ligase	3	3	1	72	16944	5	49		1778	1778	1778		Bacillus_glycinifermentans_01144			Bacillus_paralicheniformi_02656				CamB6_04490
cdgJ		Cyclic di-GMP phosphodiesterase CdgJ	3	3	1	72	1912	1	1225		1217	1220	1219			Bacillus_haynesii_02883		Bacillus_paralicheniformi_00369				CamB6_04032
cwlO		Peptidoglycan DL-endopeptidase CwlO	3	3	1	72	4249	1	5711		1352	1358	1354			Bacillus_haynesii_01509		Bacillus_paralicheniformi_01161				CamB6_02537
group_17233		hypothetical protein	3	3	1	72	5058	1	3419		266	269	268			Bacillus_haynesii_01490		Bacillus_paralicheniformi_01180				CamB6_02556
mutX		8-oxo-dGTP diphosphatase	3	3	1	72	24848	3	161		464	473	467			Bacillus_haynesii_02584		Bacillus_paralicheniformi_01303				CamB6_03614
sdcS_1		Sodium-dependent dicarboxylate transporter SdcS	3	3	1	72	4070	1	6224		1640	1643	1641			Bacillus_haynesii_00725		Bacillus_paralicheniformi_01518				CamB6_02394
rcsC_2		Sensor histidine kinase RcsC	3	3	1	72	5504	1	6193		1424	1427	1426			Bacillus_haynesii_00753		Bacillus_paralicheniformi_01546				CamB6_02423
fruA_3		PTS system fructose-specific EIIABC component	3	3	1	72	21720	14	75		1892	1898	1894			Bacillus_haynesii_03080		Bacillus_paralicheniformi_01777				CamB6_01247
group_1739		hypothetical protein	3	3	1	72	2663	1	17529		227	227	227		Bacillus_glycinifermentans_01430			Bacillus_paralicheniformi_01608	Bacillus_sonorensis_03527
group_17400		hypothetical protein	3	3	1	72	7714	1	6738		1319	1322	1320			Bacillus_haynesii_01690		Bacillus_paralicheniformi_02251				CamB6_01772
sigI		RNA polymerase sigma factor SigI	3	3	1	72	20943	1	12446		755	758	756			Bacillus_haynesii_04137		Bacillus_paralicheniformi_02981				CamB6_01358
group_17664		hypothetical protein	3	3	1	72	20334	10	47		1133	1136	1135			Bacillus_haynesii_03431		Bacillus_paralicheniformi_03557				CamB6_01052
arpA		A-factor receptor protein	3	3	1	72	13974	1	18270		596	605	602			Bacillus_haynesii_00310		Bacillus_paralicheniformi_03750				CamB6_00815
parC		DNA topoisomerase 4 subunit A	3	3	1	72	9266	1	10106		2414	2423	2420			Bacillus_haynesii_01911		Bacillus_paralicheniformi_03785				CamB6_00777
dbpA_2		ATP-dependent RNA helicase DbpA	3	3	1	72	8311	6	203		2270	2279	2276			Bacillus_haynesii_01123		Bacillus_paralicheniformi_04052				CamB6_00428
ccsB		Cytochrome c biogenesis protein CcsB	3	3	1	72	8123	1	4514		1640	1643	1642			Bacillus_haynesii_01219		Bacillus_paralicheniformi_04149				CamB6_00332
group_1891	yacP	putative protein YacP	3	3	1	72	12050	22	18		512	512	512		Bacillus_glycinifermentans_03405				Bacillus_sonorensis_03649		Bacillus_swezeyi_01918
group_1901		hypothetical protein	3	3	1	72	15701	1	14367		608	608	608		Bacillus_glycinifermentans_03521			Bacillus_paralicheniformi_02481				CamB6_03927
group_1902		hypothetical protein	3	3	1	72	15706	1	14370		383	383	383		Bacillus_glycinifermentans_03523			Bacillus_paralicheniformi_02479				CamB6_03925
group_1905		hypothetical protein	3	3	1	72	15717	1	14379		533	533	533		Bacillus_glycinifermentans_03532			Bacillus_paralicheniformi_02471				CamB6_03914
group_1907		hypothetical protein	3	3	1	72	24422	1	18973		788	830	802		Bacillus_glycinifermentans_03557			Bacillus_paralicheniformi_03103				CamB6_03655
group_1913		hypothetical protein	3	3	1	72	7153	1	13168		107	107	107		Bacillus_glycinifermentans_03704			Bacillus_paralicheniformi_04546	Bacillus_sonorensis_04094
group_1948		hypothetical protein	3	3	1	72	7989	1	2154		485	602	524		Bacillus_glycinifermentans_04079	Bacillus_haynesii_02924		Bacillus_paralicheniformi_00587
licC_1		Lichenan permease IIC component	3	3	1	72	13616	1	2440		1319	1319	1319		Bacillus_glycinifermentans_04194			Bacillus_paralicheniformi_00713				CamB6_03178
atpC		ATP synthase epsilon chain	3	3	1	72	23870	7	76		395	395	395		Bacillus_glycinifermentans_04425				Bacillus_sonorensis_00155		Bacillus_swezeyi_02860
group_2018		hypothetical protein	3	3	1	72	25696	7	12		443	443	443			Bacillus_haynesii_00001		Bacillus_paralicheniformi_00972				CamB6_03438
dhbE		2,3-dihydroxybenzoate-AMP ligase	3	3	1	72	25684	7	38		1622	1622	1622			Bacillus_haynesii_00007		Bacillus_paralicheniformi_00966				CamB6_03432
dhbC		Isochorismate synthase DhbC	3	3	1	72	25683	7	37		1175	1190	1185			Bacillus_haynesii_00008		Bacillus_paralicheniformi_00965				CamB6_03431
group_2023	feuB_3	Iron-uptake system permease protein FeuB	3	3	1	72	25679	7	44		1004	1004	1004			Bacillus_haynesii_00012		Bacillus_paralicheniformi_00961				CamB6_03427
feuA		Iron-uptake system-binding protein	3	3	1	72	25622	7	45		956	956	956			Bacillus_haynesii_00013		Bacillus_paralicheniformi_00960				CamB6_03426
btr		HTH-type transcriptional activator Btr	3	3	1	72	25624	7	48		1595	1595	1595			Bacillus_haynesii_00014		Bacillus_paralicheniformi_00959				CamB6_03425
group_2026		hypothetical protein	3	3	1	72	25631	7	54		479	479	479			Bacillus_haynesii_00019		Bacillus_paralicheniformi_00954				CamB6_03421
moaA		GTP 3',8-cyclase	3	3	1	72	25632	7	55		1025	1025	1025			Bacillus_haynesii_00020		Bacillus_paralicheniformi_00953				CamB6_03420
fdhD		Sulfur carrier protein FdhD	3	3	1	72	25633	7	56		791	791	791			Bacillus_haynesii_00021		Bacillus_paralicheniformi_00952				CamB6_03419
group_2029		L-lactate transporter	3	3	1	72	25634	7	57		1262	1262	1262			Bacillus_haynesii_00022		Bacillus_paralicheniformi_00951				CamB6_03418
group_2030		hypothetical protein	3	3	1	72	25636	7	59		692	740	708			Bacillus_haynesii_00024		Bacillus_paralicheniformi_00949				CamB6_03416
group_2031		hypothetical protein	3	3	1	72	25638	7	61		980	980	980			Bacillus_haynesii_00026		Bacillus_paralicheniformi_00947				CamB6_03414
ywmB		putative protein YwmB	3	3	1	72	25621	7	93		743	743	743			Bacillus_haynesii_00028		Bacillus_paralicheniformi_00945				CamB6_03412
ywlC		Threonylcarbamoyl-AMP synthase	3	3	1	72	23803	11	100		1049	1049	1049			Bacillus_haynesii_00045		Bacillus_paralicheniformi_00928				CamB6_03395
maeA_1		putative NAD-dependent malic enzyme 2	3	3	1	72	25847	11	39		1703	1832	1746			Bacillus_haynesii_00059		Bacillus_paralicheniformi_00914				CamB6_03381
acdA		Acyl-CoA dehydrogenase	3	3	1	72	23	1	2776		1139	1139	1139			Bacillus_haynesii_00072		Bacillus_paralicheniformi_00902				CamB6_03368
mmgA		Acetyl-CoA acetyltransferase	3	3	1	72	20	1	2773		1178	1178	1178			Bacillus_haynesii_00075		Bacillus_paralicheniformi_00899				CamB6_03365
fadF		putative iron-sulfur-binding oxidoreductase FadF	3	3	1	72	19	1	2772		2114	2114	2114			Bacillus_haynesii_00076		Bacillus_paralicheniformi_00898				CamB6_03364
ywiB		putative beta-barrel protein YwiB	3	3	1	72	15	1	2766		428	428	428			Bacillus_haynesii_00080		Bacillus_paralicheniformi_00894				CamB6_03360
group_2043		hypothetical protein	3	3	1	72	25897	1	2736		689	689	689			Bacillus_haynesii_00086		Bacillus_paralicheniformi_00889				CamB6_03355
ywhB		2-hydroxymuconate tautomerase	3	3	1	72	25896	1	2735		185	185	185			Bacillus_haynesii_00087		Bacillus_paralicheniformi_00888				CamB6_03354
group_2045		hypothetical protein	3	3	1	72	25913	1	2734		800	806	804			Bacillus_haynesii_00088		Bacillus_paralicheniformi_00887				CamB6_03353
rsfA_1		Prespore-specific transcriptional regulator RsfA	3	3	1	72	25917	1	2840		785	785	785			Bacillus_haynesii_00092		Bacillus_paralicheniformi_00883				CamB6_03349
lipL		Octanoyl-[GcvH]:protein N-octanoyltransferase	3	3	1	72	25995	1	2842		845	953	881			Bacillus_haynesii_00094		Bacillus_paralicheniformi_00881				CamB6_03347
praI		4-hydroxybenzoate 3-monooxygenase (NAD(P)H)	3	3	1	72	25996	1	2843		1205	1205	1205			Bacillus_haynesii_00095		Bacillus_paralicheniformi_00880				CamB6_03346
pcaK		4-hydroxybenzoate transporter PcaK	3	3	1	72	25997	1	2844		1373	1376	1375			Bacillus_haynesii_00096		Bacillus_paralicheniformi_00879				CamB6_03345
hpcB		3,4-dihydroxyphenylacetate 2,3-dioxygenase	3	3	1	72	25998	1	2845		851	851	851			Bacillus_haynesii_00097		Bacillus_paralicheniformi_00878				CamB6_03344
dmpI		2-hydroxymuconate tautomerase	3	3	1	72	25999	1	2846		191	191	191			Bacillus_haynesii_00098		Bacillus_paralicheniformi_00877				CamB6_03343
tesE		2-hydroxyhexa-2,4-dienoate hydratase	3	3	1	72	26000	1	2847		785	785	785			Bacillus_haynesii_00099		Bacillus_paralicheniformi_00876				CamB6_03342
amnC		2-aminomuconic 6-semialdehyde dehydrogenase	3	3	1	72	26001	1	2848		1475	1475	1475			Bacillus_haynesii_00100		Bacillus_paralicheniformi_00875				CamB6_03341
xynR		HTH-type transcriptional regulator XynR	3	3	1	72	26002	1	2849		779	779	779			Bacillus_haynesii_00101		Bacillus_paralicheniformi_00874				CamB6_03340
group_2055		hypothetical protein	3	3	1	72	26003	1	2850		950	950	950			Bacillus_haynesii_00102		Bacillus_paralicheniformi_00873				CamB6_03339
lnrL_3		Linearmycin resistance ATP-binding protein LnrL	3	3	1	72	25950	1	2702		935	935	935			Bacillus_haynesii_00110		Bacillus_paralicheniformi_00864				CamB6_03330
lnrK		Transcriptional regulatory protein LnrK	3	3	1	72	25948	1	2704		587	671	615			Bacillus_haynesii_00112		Bacillus_paralicheniformi_00862				CamB6_03328
ywdJ		Putative purine permease YwdJ	3	3	1	72	25945	1	2706		1301	1301	1301			Bacillus_haynesii_00114		Bacillus_paralicheniformi_00860				CamB6_03326
group_2059		hypothetical protein	3	3	1	72	3341	1	2710		818	818	818			Bacillus_haynesii_00118		Bacillus_paralicheniformi_00856				CamB6_03322
group_2061		hypothetical protein	3	3	1	72	3385	1	2887		137	137	137			Bacillus_haynesii_00128		Bacillus_paralicheniformi_00847				CamB6_03312
nfrA1		FMN reductase (NADPH)	3	3	1	72	3420	1	2919		749	749	749			Bacillus_haynesii_00129		Bacillus_paralicheniformi_00846				CamB6_03311
rodA_1		Peptidoglycan glycosyltransferase RodA	3	3	1	72	3427	1	2927		1169	1169	1169			Bacillus_haynesii_00131		Bacillus_paralicheniformi_00844				CamB6_03302
rodA_2		Peptidoglycan glycosyltransferase RodA	3	3	1	72	3428	1	2928		1184	1184	1184			Bacillus_haynesii_00132		Bacillus_paralicheniformi_00843				CamB6_03301
group_2065		hypothetical protein	3	3	1	72	3431	1	2932		1199	1199	1199			Bacillus_haynesii_00135		Bacillus_paralicheniformi_00840				CamB6_03298
group_2068		hypothetical protein	3	3	1	72	3441	1	2943		116	116	116			Bacillus_haynesii_00143		Bacillus_paralicheniformi_00831				CamB6_03289
qoxD		Quinol oxidase subunit 4	3	3	1	72	3442	1	2944		365	365	365			Bacillus_haynesii_00144		Bacillus_paralicheniformi_00830				CamB6_03288
galE_1		UDP-glucose 4-epimerase	3	3	1	72	3325	1	2959		989	989	989			Bacillus_haynesii_00148		Bacillus_paralicheniformi_00826				CamB6_03284
group_2071		hypothetical protein	3	3	1	72	3328	1	2962		173	314	267			Bacillus_haynesii_00151		Bacillus_paralicheniformi_00823				CamB6_03281
nagC_2		N-acetylglucosamine repressor	3	3	1	72	3302	1	3004		1163	1163	1163			Bacillus_haynesii_00155		Bacillus_paralicheniformi_00819				CamB6_03277
thiM		Hydroxyethylthiazole kinase	3	3	1	72	3304	1	3006		809	809	809			Bacillus_haynesii_00157		Bacillus_paralicheniformi_00817				CamB6_03275
group_2074		hypothetical protein	3	3	1	72	3318	1	2973		269	269	269			Bacillus_haynesii_00159		Bacillus_paralicheniformi_00815				CamB6_03273
yohK		Inner membrane protein YohK	3	3	1	72	3315	1	2970		686	686	686			Bacillus_haynesii_00162		Bacillus_paralicheniformi_00812				CamB6_03270
dltD		Protein DltD	3	3	1	72	3295	1	633		1169	1169	1169			Bacillus_haynesii_00194		Bacillus_paralicheniformi_00785				CamB6_03247
licC_3		Lichenan permease IIC component	3	3	1	72	3500	1	634		1352	1352	1352			Bacillus_haynesii_00199		Bacillus_paralicheniformi_00780				CamB6_03242
mmgD		Citrate/2-methylcitrate synthase	3	3	1	72	3509	1	2543		1115	1115	1115			Bacillus_haynesii_00205		Bacillus_paralicheniformi_00774				CamB6_03236
group_2082		Putative multidrug export ATP-binding/permease protein	3	3	1	72	13447	1	2558		1715	1715	1715			Bacillus_haynesii_00210		Bacillus_paralicheniformi_00769				CamB6_03231
bslB		putative biofilm-surface layer protein B	3	3	1	72	13444	1	2505		473	473	473			Bacillus_haynesii_00213		Bacillus_paralicheniformi_00766				CamB6_03228
yxlG		putative transmembrane protein YxlG	3	3	1	72	13442	1	2507		776	776	776			Bacillus_haynesii_00215		Bacillus_paralicheniformi_00764				CamB6_03225
yxlF		putative ABC transporter ATP-binding protein YxlF	3	3	1	72	13441	1	2508		887	887	887			Bacillus_haynesii_00216		Bacillus_paralicheniformi_00763				CamB6_03224
sigY		RNA polymerase sigma factor SigY	3	3	1	72	13458	1	2512		533	626	595			Bacillus_haynesii_00220		Bacillus_paralicheniformi_00759				CamB6_03220
group_2089		Putative multidrug export ATP-binding/permease protein	3	3	1	72	13380	1	650		1751	1754	1752			Bacillus_haynesii_00229		Bacillus_paralicheniformi_00750				CamB6_03211
mleN		Malate-2H(+)/Na(+)-lactate antiporter	3	3	1	72	13496	1	676		1397	1397	1397			Bacillus_haynesii_00236		Bacillus_paralicheniformi_00743				CamB6_03204
ltaS1_1		Lipoteichoic acid synthase 1	3	3	1	72	13602	1	2418		1919	1919	1919			Bacillus_haynesii_00251		Bacillus_paralicheniformi_00723				CamB6_03189
group_2094		hypothetical protein	3	3	1	72	13605	1	2420		836	836	836			Bacillus_haynesii_00253		Bacillus_paralicheniformi_00721				CamB6_03186
argR_1		Arginine repressor	3	3	1	72	13606	1	2421		440	440	440			Bacillus_haynesii_00254		Bacillus_paralicheniformi_00720				CamB6_03185
arcA		Arginine deiminase	3	3	1	72	13607	1	2422		1235	1235	1235			Bacillus_haynesii_00255		Bacillus_paralicheniformi_00719				CamB6_03184
arcB		Ornithine carbamoyltransferase, catabolic	3	3	1	72	13608	1	2423		1007	1007	1007			Bacillus_haynesii_00256		Bacillus_paralicheniformi_00718				CamB6_03183
arcC1_1		Carbamate kinase 1	3	3	1	72	13610	1	2425		950	950	950			Bacillus_haynesii_00258		Bacillus_paralicheniformi_00716				CamB6_03181
pepT_1		Peptidase T	3	3	1	72	13359	1	2436		1232	1232	1232			Bacillus_haynesii_00268		Bacillus_paralicheniformi_00709				CamB6_03174
sacA		Sucrose-6-phosphate hydrolase	3	3	1	72	13358	1	2435		1478	1478	1478			Bacillus_haynesii_00269		Bacillus_paralicheniformi_00708				CamB6_03173
katE		Catalase HPII	3	3	1	72	13313	1	763		2081	2084	2083			Bacillus_haynesii_00284		Bacillus_paralicheniformi_00690				CamB6_03152
bglF_3		PTS system beta-glucoside-specific EIIBCA component	3	3	1	72	13309	1	758		1859	1859	1859			Bacillus_haynesii_00287		Bacillus_paralicheniformi_00687				CamB6_03149
ykoC		Putative HMP/thiamine permease protein YkoC	3	3	1	72	13307	1	756		734	734	734			Bacillus_haynesii_00289		Bacillus_paralicheniformi_00685				CamB6_03147
ykoD		Putative HMP/thiamine import ATP-binding protein YkoD	3	3	1	72	13306	1	755		1589	1592	1591			Bacillus_haynesii_00290		Bacillus_paralicheniformi_00684				CamB6_03146
tenA_1		Aminopyrimidine aminohydrolase	3	3	1	72	13304	1	753		686	686	686			Bacillus_haynesii_00292		Bacillus_paralicheniformi_00682				CamB6_03144
group_2106		hypothetical protein	3	3	1	72	13303	1	752		158	158	158			Bacillus_haynesii_00293		Bacillus_paralicheniformi_00681				CamB6_03143
aceB		Malate synthase A	3	3	1	72	13301	1	750		1589	1589	1589			Bacillus_haynesii_00295		Bacillus_paralicheniformi_00679				CamB6_03141
group_2108		hypothetical protein	3	3	1	72	13300	1	749		137	137	137			Bacillus_haynesii_00296		Bacillus_paralicheniformi_00678				CamB6_03140
graS_2		Sensor histidine kinase GraS	3	3	1	72	13294	1	743		1004	1004	1004			Bacillus_haynesii_00300		Bacillus_paralicheniformi_00674				CamB6_03136
graR_2		Response regulator protein GraR	3	3	1	72	13293	1	742		686	686	686			Bacillus_haynesii_00301		Bacillus_paralicheniformi_00673				CamB6_03135
group_2111	bglH_1	Aryl-phospho-beta-D-glucosidase BglH	3	3	1	72	13292	1	741		1409	1409	1409			Bacillus_haynesii_00302		Bacillus_paralicheniformi_00672				CamB6_03134
mhqO		Putative ring-cleaving dioxygenase MhqO	3	3	1	72	13969	1	18273		938	938	938			Bacillus_haynesii_00307		Bacillus_paralicheniformi_03752				CamB6_00812
group_2113	ydbD_1	putative manganese catalase	3	3	1	72	13980	1	18264		863	863	863			Bacillus_haynesii_00314		Bacillus_paralicheniformi_03746				CamB6_00819
gdx_1		Guanidinium exporter	3	3	1	72	13989	1	9854		317	320	319			Bacillus_haynesii_00320		Bacillus_paralicheniformi_03741				CamB6_00824
gdx_2		Guanidinium exporter	3	3	1	72	13990	1	9855		332	332	332			Bacillus_haynesii_00321		Bacillus_paralicheniformi_03740				CamB6_00825
yvdT		putative HTH-type transcriptional regulator YvdT	3	3	1	72	13991	1	9856		584	584	584			Bacillus_haynesii_00322		Bacillus_paralicheniformi_03739				CamB6_00826
group_2117		hypothetical protein	3	3	1	72	13992	1	9860		620	620	620			Bacillus_haynesii_00323		Bacillus_paralicheniformi_03738				CamB6_00827
group_2119		hypothetical protein	3	3	1	72	19959	1	10012		1265	1265	1265			Bacillus_haynesii_00331		Bacillus_paralicheniformi_03714				CamB6_00899
ureF		Urease accessory protein UreF	3	3	1	72	7419	1	13307		683	683	683			Bacillus_haynesii_00340		Bacillus_paralicheniformi_03704				CamB6_00908
ureE		Urease accessory protein UreE	3	3	1	72	7420	1	13308		455	455	455			Bacillus_haynesii_00341		Bacillus_paralicheniformi_03703				CamB6_00909
ureC		Urease subunit alpha	3	3	1	72	7421	1	13309		1712	1712	1712			Bacillus_haynesii_00342		Bacillus_paralicheniformi_03702				CamB6_00910
group_2128		hypothetical protein	3	3	1	72	23010	1	13328		434	434	434			Bacillus_haynesii_00353		Bacillus_paralicheniformi_03690				CamB6_00932
group_2131		hypothetical protein	3	3	1	72	19992	1	9887		968	974	972			Bacillus_haynesii_00364		Bacillus_paralicheniformi_03679				CamB6_00935
group_2132		hypothetical protein	3	3	1	72	20000	1	9908		617	617	617			Bacillus_haynesii_00369		Bacillus_paralicheniformi_03674				CamB6_00940
miaA		tRNA dimethylallyltransferase	3	3	1	72	22811	1	16869		935	944	941			Bacillus_haynesii_00375		Bacillus_paralicheniformi_03668				CamB6_00946
ebrA		Multidrug resistance protein EbrA	3	3	1	72	22807	1	16872		317	317	317			Bacillus_haynesii_00378		Bacillus_paralicheniformi_03665				CamB6_00949
group_2136		hypothetical protein	3	3	1	72	22805	1	16875		455	455	455			Bacillus_haynesii_00380		Bacillus_paralicheniformi_03663				CamB6_00951
group_2138		hypothetical protein	3	3	1	72	16518	1	16884		299	299	299			Bacillus_haynesii_00388		Bacillus_paralicheniformi_03656				CamB6_00957
[truncated: 24,564 more rows]
